# Supplementary material for: Glycolytic-to-oxidative fiber-type switch and mTOR signaling activation are early-onset features of SBMA muscle modified by high-fat diet
Source: Acta Neuropathol. 2016 Mar 12;132:127–44. doi: 10.1007/s00401-016-1550-4 (PMC4911374; doi:10.1007/s00401-016-1550-4)
Supplement: Supplementary file 2 — Supplementary material 2 (XLSX 12 kb) [file 401_2016_1550_MOESM2_ESM.xlsx]

## Sheet: Sheet1
Mouse	Forward	Reverse
Aldh9a1	CATCAAGGAGCGGAAGGA	CTGCCAGCAAGTGTCAAC
Atp2a2	GCTGCTGAATGGTTACAACA	CAACATCTGTCTACTGCTTCTG
Cidea	TGTTAAGGAATCTGCTGAGGTT	ATGGCTGCTCTTCTGTATCG
Dgat2	TGACAATCACAAGACCAA	CACTCAAGAACTCGGTAG
Fasn	CGAGGGACACATCATTTG	ATCTCTAAGAAGCGACCAT
Gusb	TCGGGCTGGTGACCTACTGGATTTCTG	GTTGGCACTGGGAACCTGAAGTTGACC
Pfkfb3	TTCACCAGGATATAGATAGATG	AAGTCCAAGTCTTCAGATG
Pfkm	TAGTGCTACGGCTAGATT	CGAGTAAAGGGACCTAAG
Gapdh	TAGACAAAATGGTGAAGGT	AGTTGAGGTCAATGAAGG
Hk2	AGTCTTGCGAATATGGTT	CAATGCCTGATCTGATGA
ACTIN_1	CTGGCTCCTAGCACCATGAAGAT	GGTGGACAGTGAGGCCAGGAT
Dnm1l	TCAGATCGTCGTAGTGGGAA	TCTTCTGGTGAAACGTGGAC
Opa1	ATACTGGGATCTGCTGTTGG	AAGTCAGGCACAATCCACTT
Ppargc1a	GGA ATG CAC CGT AAA TCT GC	TTC TCA AGA GCA GCG AAA GC
Sqstm1	CCCAGTGTCTTGGCATTCTT	AGGGAAAGCAGAGGAAGCTC
LC3b	CACTGCTCTGTCTTGTGTAGGTTG	TCGTTGTGCCTTTATTAGTGCATC
Pgk1	ACCATTGTGCATTGTAGA	AGTCAAGAACAGTGAGTG
Ppara	CTGTCGGGATGTCACACAAT	CAGGTCGTGTTCACAGGTAAG
Tfeb	AACAGTGCTCCCAACAGTCC	GGCGCATAATGTTGTCAATG
Chrng	AGCCTCCCCAGCCATCCAGG	GGCCCACCAGCAACCACTCC
Musk	ATCACCACGCCTCTTGAAAC	TGTCTTCCACGCTCAGAATG
Fbxo21	ATGGAATGGATGAGATCTAGAGTTGG	TCTTGGTGGTCATCTGTGTAGAGG
Fbxo30	TCGTGGAATGGTAATCTTGC	CCTCCCGTTTCTCTATCACG
Human	Forward	Reverse
PFKFB3	GGAACCACACCAATGATA	TGAAACCCAATCTCTACAG
HK2	CAGTTCATTCACATCATCAG	TACTTTAAGGCCCTATTCG
GUSB	CAAGACTGATACCACCTG	GCTAGAATAGATGACCACAA
GAPDH	AGGGCTGCTTTTAACTCTGGT	CCCCACTTGATTTTGGAGGGA
