# Supplementary material for: Glycolytic-to-oxidative fiber-type switch and mTOR signaling activation are early-onset features of SBMA muscle modified by high-fat diet
Source: Acta Neuropathol. 2016 Mar 12;132:127–44. doi: 10.1007/s00401-016-1550-4 (PMC4911374; doi:10.1007/s00401-016-1550-4)
Supplement: Supplementary file 3 — Supplementary material 3 (XLSX 21 kb) [file 401_2016_1550_MOESM3_ESM.xlsx]

## Sheet: Sheet 1 Enriched Lipids
Metabolite ID	Saturation	Short ID	RT	m/z	Adduct	AR113Q-NCD/CTR-NCD FOLD CHANGE	AR113Q-NCD/CTR-NCD p-value		AR113Q-HFD/CTR-NCD FOLD CHANGE	AR113Q-HFD/CTR-NCD p-value		CTR-HFD/CTR-NCD FOLD CHANGE	CTR-HFD/CTR-NCD p value
20:4 FA	PU	20:4 FA	3.0585	303.232	[M-H]-	2.28672	2.21198e-07		1.82925	0.000113873		1.07822	0.656852
22:4 FA	PU	22:4 FA	4.0008	331.263	[M-H]-	1.98334	0.000863721		2.5524	7.69726e-06		1.50845	0.0645631
22:6 FA	PU	22:6 FA	2.7471	327.232	[M-H]-	1.73127	0.000128422		1.55837	0.00229829		1.01293	0.93635
Cer(d18:1/16:0)	S	Cer(d18:1/16:0)	8.417	582.507	[M+FA-H]-	1.50601	0.000583185		1.34793	0.0133937		1.09431	0.470629
Cer(d18:1/23:0)	S	Cer(d18:1/23:0)	10.2252	680.617	[M+FA-H]-	1.67329	5.50542e-07		1.40423	0.000451022		1.16677	0.0992661
Cer(d18:1/24:1)	MU	Cer(d18:1/24:1)	9.966	692.618	[M+FA-H]-	1.57679	1.79091e-06		1.26426	0.00799436		0.934829	0.475985
DG(20:1/22:2/0:0)	PU	DG(42:3)	8.6614	720.59	[M+NH4]+	1.70683	0.000389259		1.47492	0.0119894		0.959862	0.817711
DG(20:3/22:1/0:0)	PU	DG(42:4)	8.5045	718.56	[M+NH4]+	2.01012	3.38302e-07		1.4455	0.00469666		0.860514	0.331185
DG(22:0/22:4/0:0)	PU	DG(44:4)	8.6319	746.606	[M+NH4]+	2.30517	7.9468e-08		1.71165	0.000330345		0.901018	0.554379
LysoPC(18:0)	S	LysoPC(18:0)	3.0883	524.372	[M+H]+	1.9987	0.00032058		2.01607	0.000377737		1.1377	0.569619
LysoPC(18:0)	S	LysoPC(18:0)	3.0831	568.36	[M+FA-H]-	1.87492	1.06457e-06		1.92658	7.55087e-07		1.2452	0.0763338
LysoPC(18:1)	MU	LysoPC(18:1)	2.1155	522.356	[M+H]+	1.94061	3.09958e-05		1.31487	0.0987797		0.623502	0.0515875
LysoPC(20:4)	PU	LysoPC(20:4)	1.349	588.329	[M+FA-H]-	2.1058	5.67651e-06		1.69768	0.0013259		0.721623	0.152425
LysoPC(20:4)	PU	LysoPC(20:4)	1.3511	544.34	[M+H]+	2.08697	7.84263e-07		1.59542	0.00131703		0.752219	0.136144
LysoPC(22:6)	PU	LysoPC(22:6)	1.2736	568.34	[M+H]+	2.47221	0.000393926		2.08539	0.00663615		0.837552	0.655238
LysoPC(22:6)	PU	LysoPC(22:6)	1.2719	612.331	[M+FA-H]-	2.32036	7.79556e-06		1.96152	0.000439077		0.655474	0.14783
LysoPE(20:4)	PU	LysoPE(20:4)	1.4439	500.279	[M-H]-	2.44976	0.00011306		2.09412	0.00230038		0.72586	0.392067
LysoPE(22:6)	PU	LysoPE(22:6)	1.3342	524.278	[M-H]-	1.68191	9.3177e-08		1.3143	0.001717		0.962411	0.669908
LysoPE(22:6)	PU	LysoPE(22:6)	1.3337	526.293	[M+H]+	1.74143	0.000111161		1.32808	0.0536809		0.864945	0.408658
PC(14:0/18:3)	PU	PC(32:3)	7.9215	772.527	[M+FA-H]-	1.7249	0.000142957		1.21699	0.190358		0.845727	0.346691
PC(16:0/18:0)	S	PC(34:0)	8.8391	762.601	[M+H]+	2.68046	5.13026e-06		2.95588	9.92844e-07		1.24085	0.403528
PC(18:0/20:4)	PU	PC(38:4)	8.2731	854.59	[M+FA-H]-	1.88036	1.23375e-05		1.45185	0.00971748		0.859094	0.383357
PC(18:1/20:2)	PU	PC(38:3)	8.7257	812.617	[M+H]+	3.88972	1.07314e-05		0.610297	0.456588		0.486266	0.328864
PC(18:1/20:3)	PU	PC(38:4)	8.8465	810.603	[M+H]+	2.06965	0.000547078		1.76015	0.0105153		1.02161	0.936848
PC(18:3/14:1)	PU	PC(32:4)	73746	770.508	[M+FA-H]-	2.23788	4.5023e-05		2.22359	7.61175e-05		1.16039	0.523338
PC(20:0/16:1)	MU	PC(36:1)	8.839	788.616	[M+H]+	2.14747	0.000134561		1.91215	0.001708		1.11817	0.644169
PC(20:4/22:5)	PU	PC(42:9)	8.8426	900.591	[M+FA-H]-	1.88388	2.21344e-06		1.7201	4.77247e-05		1.13115	0.358623
PC(24:1/22:2)	PU	PC(46:3)	8.8438	968.582	[M+FA-H]-	1.82956	4.15909e-05		1.68345	0.000486054		1.09105	0.585738
PE(18:3/24:0)	PU	PE(42:3)	8.8415	826.572	[M+H]+	2.31838	0.000602174		2.00147	0.0072851		1.1799	0.597483
PE(20:5/14:1)	PU	PE(34:6)	8.4985	708.506	[M+H]+	2.81497	9.98523e-05		2.39155	0.00184389		1.75015	0.0674469
PE(22:0/16:0)	S	PE(38:0)	6.797	776.574	[M+H]+	2.9834	0.000481978		1.79816	0.121008		1.65508	0.198758
PE(22:5/20:3)	PU	PE(42:8)	7.7356	816.598	[M+H]+	3.38903	9.08617e-05		2.51062	0.00734997		0.725904	0.594298
PS(18:0/16:0)	S	PS(34:0)	8.5554	762.562	[M-H]-	1.72111	2.20439e-06		1.24353	0.0449371		0.881599	0.310725
PS(18:0/18:0)	S	PS(36:0)	8.6462	790.596	[M-H]-	2.044	1.85305e-09		1.57846	2.05752e-05		0.953357	0.660448
PS(18:0/18:1)	MU	PS(36:1)	8.5618	788.576	[M-H]-	2.72689	4.99662e-07		1.86748	0.00210841		1.04535	0.855476
PS(18:0/20:3)	PU	PS(38:3)	8.0263	812.555	[M-H]-	2.33476	0.000367671		1.77123	0.0268075		1.17215	0.59958
PS(18:0/20:4)	PU	PS(38:4)	7.8222	810.547	[M-H]-	2.0618	6.01027e-05		1.7863	0.00169814		0.92224	0.723933
SM(d18:1/16:0)	S	SM(d18:1/16:0)	7.5483	703.575	[M+H]+	1.51242	0.000148627		1.74629	2.10855e-06		1.1786	0.131467
SM(d18:1/24:1)	MU	SM(d18:1/24:1)	9.351	857.672	[M+FA-H]-	1.51308	0.000121114		1.30319	0.0132788		1.10471	0.3593
TG(14:0/20:2n6/22:5(4Z,7Z,10Z,13Z,16Z))	PU	TG(56:7)	12.011	908.771	[M+NH4]+	1579.57	0.000269473		1	1		1	1
TG(14:1/16:1/18:2)	PU	TG(48:4)	11.9872	830.725	[M+NH4]+	1.52959	0.000809277		0.742369	0.0786248		0.780815	0.130508
TG(14:1/18:2/20:4)	PU	TG(52:7)	11.6597	863.782	[M+H]+	2.16122	0.000946781		0.550129	0.162316		0.883846	0.711892
TG(14:1/18:4/14:1)	PU	TG(46:6)	8.8393	784.594	[M+NH4]+	3.41195	1.4642e-05		3.6622	6.28818e-06		1.50551	0.263081
TG(22:4/22:2/22:4)	PU	TG(66:10)	10.3125	1056.8	[M+NH4]+	2.31739	0.000479542		1.14834	0.655148		0.964326	0.914263
TG(24:0/16:1/22:6)	PU	TG(62:7)	10.4259	1006.78	[M+NH4]+	2.44567	0.000521371		1.62868	0.0979561		1.11727	0.749442

## Sheet: Sheet 2 Downregulated Lipids
Metabolite ID	Saturation	Short ID	RT	m/z	Adduct	AR113Q-NCD/CTR-NCD FOLD CHANGE	AR113Q-NCD/CTR-NCD p-value		AR113Q-HFD/CTR-NCD FOLD CHANGE	AR113Q-HFD/CTR-NCD p-value		CTR-HFD/CTR-NCD FOLD CHANGE	CTR-HFD/CTR-NCD p value
PC(20:5/14:1)	PU	PC(34:6)	6.5434	794.496	[M+FA-H]-	0.487532	1.17003e-05		0.399861	2.21438e-06		0.964116	0.699528
PC(22:6)/22:6)	PU	PC(44:12)	7.5259	878.587	[M+H]+	0.486209	0.000162217		0.450391	0.000112136		1.06027	0.605318
PIP(18:0/18:2)	PU	PIP(36:2)	8.3853	923.579	[M-H2O-H]-	0.459453	0.000626944		0.459453	0.000856944		0.459453	0.000856944
PC(18:3/16:1)	PU	PC(34:4)	6.8774	754.538	[M+H]+	0.456944	5.33298e-06		0.30117	2.35419e-07		0.709979	0.00480502
DG(20:4/14:1/0:0)	PU	DG(34:2)	9.0346	604.508	[M+NH4]+	0.435596	0.000483876		0.265687	4.02578e-05		0.904522	0.503987
PC(18:3/18:4)	PU	PC(36:7)	7.0183	820.51	[M+FA-H]-	0.399488	1.43335e-05		0.409976	2.71287e-05		0.885578	0.306831
PE(22:4/22:6)	PU	PE(44:10)	7.3968	840.552	[M+H]+	0.383007	6.68403e-05		0.389934	0.000110977		0.993339	0.958789
PG(18:4/20:2)	PU	PG(38:6)	6.9016	793.499	[M-H]-	0.362281	0.000453364		0.362281	0.000626411		0.775342	0.169113
PC(14:1/20:4)	PU	PC(34:5)	7.031	752.536	[M+H]+	0.352669	0.000772577		0.429454	0.00300983		0.753226	0.159884
PC(18:3/18:4)	PU	PC(36:7)	6.8891	776.524	[M+H]+	0.309483	1.56191e-06		0.308941	2.47074e-06		0.481954	9.26225e-05
PE(22:2/20:3)	PU	PE(42:5)	7.0129	822.528	[M+H]+	0.258315	2.37354e-05		0.31915	9.65038e-05		0.794104	0.157789
PS(18:0/18:3)	PU	PS(36:3)	6.5232	784.496	[M-H]-	0.24456	2.09768e-05		0.317162	0.000102598		0.463943	0.00115231
PG(18:1/20:4)	PU	PG(38:5)	7.1211	795.518	[M-H]-	0.163153	0.000132515		0.163153	0.000190247		0.881458	0.525662
PS(22:6/16:0)	PU	PS(38:6)	6.785	806.5	[M-H]-	0.137922	6.87226e-07		0.111143	7.17706e-07		0.662537	0.0140545
PG(18:3/18:1)	PU	PG(36:4)	7.0946	769.5	[M-H]-	0.12221	1.71092e-05		0.115838	2.37479e-05		0.681137	0.0626667
PE(22:5/20:0)	PU	PE(42:5)	7.9166	822.541	[M+H]+	0.110129	0.000595579		0.153736	0.00127941		0.604628	0.095598
PG(18:2/20:2)	PU	PG(38:4)	7.7824	797.533	[M-H]-	0.101317	0.000549942		0.101317	0.000755008		0.749302	0.281254
PS(14:0/22:6)	PU	PS(36:6)	5.9376	778.497	[M-H]-	0.0679918	0.00078054		0.0679918	0.00105895		0.336358	0.0130837
PG(14:0/18:0)	S	PG(32:0)	7.7257	721.501	[M-H]-	0.41797	0.000443158		0.279549	6.49815e-05		1.0836	0.566372
PS(18:0/16:1)	MU	PS(34:1)	6.9046	760.491	[M-H]-	0.390044	0.000770457		0.121417	2.11838e-05		0.58588	0.017106
PS(18:0/14:0)	S	PS(32:0)	6.8483	734.474	[M-H]-	0.269803	6.84521e-05		0.120839	1.06945e-05		1.01718	0.910529
Ganglioside GA2 (d18:1/24:0)	S	Ganglioside GA2 (d18:1/24:0)	10.8628	1194.82	[M+NH4]+	0.170448	0.000726914		0.170448	0.000988608		0.170448	0.000988608
