# Supplementary material for: Glycolytic-to-oxidative fiber-type switch and mTOR signaling activation are early-onset features of SBMA muscle modified by high-fat diet
Source: Acta Neuropathol. 2016 Mar 12;132:127–44. doi: 10.1007/s00401-016-1550-4 (PMC4911374; doi:10.1007/s00401-016-1550-4)
Supplement: Supplementary file 4 — Supplementary material 4 (XLSX 220 kb) [file 401_2016_1550_MOESM4_ESM.xlsx]

## Sheet: Sheet 1 upregulated
Supplemental Table 1
Probe ID		Gene Symbol		Gene Description		Ref Seq		p-value		Fold Change AR113Q-NCD/CTR-NCD		p-value		Fold Change AR113Q-HFD/CTR-NCD
A_52_P413395		Sln		sarcolipin		NM_025540		3.29112e-05		10.7987		5.80428e-06		15.7149
A_51_P426353		Ucp1		uncoupling protein 1		NM_009463		0.0347341		9.38517		0.646461		0.633992
A_51_P381069		Chrna9		cholinergic receptor, nicotinic, alpha polypeptide 9		NM_001081104		7.46654e-08		7.13934		3.19291e-08		8.04804
A_55_P1965876		Opn1mw		opsin 1		NM_008106		0.00675108		6.33376		0.000174325		17.4692
A_55_P2023329		Ect2l		epithelial cell transforming sequence 2 oncogene-like		NM_001195036		3.90785e-08		5.92774		1.40405e-09		9.25903
A_55_P2027521		Tnnt1		troponin T1, skeletal, slow		NM_001277903		0.0482184		5.62638		0.94721		0.946912
A_55_P2053958		Rabep2		rabaptin, RAB GTPase binding effector protein 2		NM_030566		1.65331e-05		5.59788		8.62174e-06		6.16458
A_51_P314107		Gsdma		gasdermin A		NM_021347		1.14891e-07		5.55738		7.59435e-10		11.1123
A_52_P657360		Tnni1		troponin I, skeletal, slow 1		NM_021467		0.031509		5.51643		0.950992		0.955554
A_55_P1982284		Clca6		chloride channel calcium activated 6		NM_207208		4.55532e-09		5.10891		9.94259e-12		11.2017
A_51_P461894		Tnnc1		troponin C, cardiac/slow skeletal		NM_009393		0.0311498		4.79306		0.774635		0.823563
A_55_P2039320		Zfp365		zinc finger protein 365		NM_178679		3.27958e-09		4.78413		4.32259e-11		7.91879
A_51_P514405		Slc2a5		solute carrier family 2		NM_019741		7.26246e-05		4.71713		0.093272		1.70092
A_55_P2090205		Tpm3		tropomyosin 3, gamma		NM_001253740		0.0297622		4.66557		0.872575		0.899641
A_52_P21		Ttc9		tetratricopeptide repeat domain 9		NM_001033149		2.90607e-06		4.57886		1.41084e-07		6.73383
A_66_P138319		Acox2		acyl-Coenzyme A oxidase 2, branched chain		NM_053115		9.37312e-05		4.50216		4.24138e-06		7.1365
A_52_P204331		D630039A03Rik		RIKEN cDNA D630039A03 gene		NM_178727		1.24923e-05		4.37741		0.00037631		2.93048
A_51_P454196		Sh2d4a		SH2 domain containing 4A		NM_028182		1.07897e-09		4.26788		1.94609e-10		5.05693
A_51_P199168		Cidea		cell death-inducing DNA fragmentation factor, alpha subunit-like effector A		NM_007702		0.00809055		4.19743		0.123727		2.171
A_52_P38208		Arpp21		cyclic AMP-regulated phosphoprotein, 21		NM_028755		6.66628e-05		4.05072		3.78481e-05		4.36019
A_55_P1993153		Smtnl1		smoothelin-like 1		NM_024230		0.000525065		4.02697		0.000555538		3.99272
A_51_P463440		Elovl6		ELOVL family member 6, elongation of long chain fatty acids		NM_130450		3.8325e-05		4.0121		0.0549178		0.594329
A_51_P174696		Casq2		calsequestrin 2		NM_009814		0.000255003		3.9082		0.000744048		3.3722
A_55_P1967643		Plb1		phospholipase B1		NM_001081407		1.38291e-08		3.66909		9.94506e-10		4.70389
A_55_P1983858		Scel		sciellin		NM_022886		0.000651606		3.59126		1.20254e-05		6.48215
A_52_P24308		Uchl1		ubiquitin carboxy-terminal hydrolase L1		NM_011670		0.000152784		3.51045		7.77619e-07		7.09828
A_52_P599317		Hs6st2		heparan sulfate 6-O-sulfotransferase 2		NM_001077202		8.44679e-07		3.42234		3.10752e-07		3.76166
A_55_P2023707		Camta1		calmodulin binding transcription activator 1		NM_001081557		0.000280606		3.38404		5.46606e-05		4.16828
A_55_P1995512		Tmem139		transmembrane protein 139		NM_175408		5.10302e-06		3.32911		1.21408e-06		3.84047
A_55_P1953107		Adamts20		a disintegrin-like and metallopeptidase		NM_177431		1.5424e-05		3.26793		6.19132e-07		4.60392
A_52_P677891		Fam174b		family with sequence similarity 174, member B		NM_001162532		1.14265e-05		3.23699		5.63321e-06		3.4725
A_52_P18765		Hsbp1l1		heat shock factor binding protein 1-like 1		NM_001136181		8.78606e-06		3.2335		4.5748e-05		2.76842
A_51_P248638		Myoz2		myozenin 2		NM_021503		0.03816		3.18538		0.685749		1.23644
A_55_P2034067		Myom3		myomesin family, member 3		NM_001085509		0.0402558		3.0844		0.179729		2.03365
A_52_P168097		Atp2a2		ATPase, Ca++ transporting, cardiac muscle, slow twitch 2		NM_009722		0.0114438		3.07159		0.521944		1.2956
A_55_P2051738		Lcn8		lipocalin 8		NM_033145		1.59852e-06		3.03186		2.41417e-07		3.58571
A_51_P131164		Enkur		enkurin, TRPC channel interacting protein		NM_027728		0.000437919		2.99728		1.29918e-05		4.60355
A_55_P2059860		Igsf1		immunoglobulin superfamily, member 1		NM_183335		0.00193164		2.94444		0.00229614		2.87617
A_52_P533707		Chrna1		cholinergic receptor, nicotinic, alpha polypeptide 1		NM_007389		1.46734e-09		2.93315		1.14612e-11		4.33231
A_55_P2082310		Rtkn2		rhotekin 2		NM_001081346		2.11493e-05		2.87907		2.30999e-07		4.50822
A_55_P2071626		C530008M17Rik		RIKEN cDNA C530008M17 gene		NM_001163793		7.90728e-07		2.86131		8.04361e-07		2.85745
A_55_P2004213		Gprasp2		G protein-coupled receptor associated sorting protein 2		NM_001163015		1.08562e-05		2.84782		1.52984e-07		4.26702
A_55_P1960916		Egln3		EGL nine homolog 3		NM_028133		0.00267183		2.83718		0.0149398		2.23453
A_52_P502754		Ampd3		adenosine monophosphate deaminase 3		NM_009667		5.7635e-07		2.8203		4.72071e-07		2.86418
A_52_P100252		Fasn		fatty acid synthase		NM_007988		0.00166375		2.80727		0.00227678		0.370732
A_52_P120803		Ankrd1		ankyrin repeat domain 1		NM_013468		0.0126057		2.79095		0.000600542		4.69074
A_55_P2040951		Actc1		actin, alpha, cardiac muscle 1		NM_009608		1.80194e-06		2.75454		1.17534e-06		2.849
A_55_P1964752		Slc23a3		solute carrier family 23		NM_194333		2.68786e-07		2.71608		5.38737e-09		3.70896
A_55_P2073248		Slc25a34		solute carrier family 25, member 34		NM_001013780		0.00879464		2.6999		0.0357712		2.15022
A_51_P393654		Fam171b		family with sequence similarity 171, member B		NM_175514		1.10297e-07		2.67185		5.19405e-11		5.12101
A_55_P2075469		Baalc		brain and acute leukemia, cytoplasmic		NM_080640		0.00219935		2.6662		4.79975e-05		4.34498
A_51_P352720		Lmod2		leiomodin 2		NM_053098		0.012363		2.66539		0.0895254		1.87967
A_51_P140237		Fhl2		four and a half LIM domains 2		NM_010212		0.00656037		2.66367		0.120696		1.67725
A_55_P2036394		Slc39a12		solute carrier family 39		NM_001012305		2.73374e-08		2.65598		3.08299e-08		2.63467
A_55_P2406852		Lix1		limb expression 1 homolog		NM_025681		3.96471e-05		2.63458		2.11724e-05		2.78293
A_51_P290921		Sytl2		synaptotagmin-like 2		NM_001040087		1.41147e-07		2.62328		2.84062e-09		3.52643
A_55_P1969311		Gramd1b		GRAM domain containing 1B		NM_172768		9.5244e-08		2.62243		3.72997e-07		2.39621
A_52_P168575		Fam169b		family with sequence similarity 169, member B		NM_001013811		2.42257e-05		2.60913		1.30417e-05		2.74858
A_52_P382886		Gjb2		gap junction protein, beta 2		NM_008125		0.0335608		2.59796		0.0538591		2.35215
A_51_P380709		Dok5		docking protein 5		NM_029761		0.00951893		2.58805		0.00835531		2.64019
A_55_P2057321		Myh7b		myosin, heavy chain 7B, cardiac muscle, beta		NM_001085378		0.0182746		2.57605		0.939098		0.972275
A_55_P2136730		Crybb1		crystallin, beta B1		NM_023695		0.000151275		2.56765		0.000270985		2.43411
A_55_P2174323		Pgpep1l		pyroglutamyl-peptidase I-like		NM_030101		7.6992e-08		2.55501		5.71928e-09		3.0676
A_52_P298394		Lgi1		leucine-rich repeat LGI family, member 1		NM_020278		0.0173203		2.55237		0.893881		1.04932
A_55_P2124385		Ak4		adenylate kinase 4		NM_001177602		2.20972e-05		2.54962		6.52147e-05		2.3394
A_51_P368009		E2f2		E2F transcription factor 2		NM_177733		6.20177e-09		2.54568		8.18784e-11		3.44796
A_66_P104980		Tceal5		transcription elongation factor A		NM_177919		1.59617e-08		2.53867		7.98976e-10		3.11629
A_55_P1955483		Grb14		growth factor receptor bound protein 14		NM_016719		0.00673859		2.51259		0.0155871		2.23217
A_66_P107377		Mettl21e		methyltransferase like 21E		NM_207281		0.000190474		2.50595		4.03972e-05		2.89515
A_52_P251450		Cldn2		claudin 2		NM_016675		2.07312e-05		2.5017		5.5807e-08		4.22917
A_55_P1954006		Ldhb		lactate dehydrogenase B		NM_008492		0.0297278		2.49806		0.826604		1.08966
A_52_P335064		Mustn1		musculoskeletal, embryonic nuclear protein 1		NM_181390		7.34149e-05		2.44442		3.75757e-06		3.16494
A_55_P2024337		Tmem53		transmembrane protein 53		NM_001285815		3.66174e-06		2.44358		3.57954e-08		3.51121
A_55_P2003541		Nrcam		neuron-glia-CAM-related cell adhesion molecule		NM_176930		0.00186912		2.43356		1.70063e-05		4.17615
A_55_P1982499		Gldn		gliomedin		NM_177350		0.000139173		2.42535		2.04773e-06		3.57058
A_52_P663600		Pak1		p21 protein		NM_011035		4.34651e-08		2.39588		3.74832e-09		2.8061
A_51_P296608		Gadd45a		growth arrest and DNA-damage-inducible 45 alpha		NM_007836		4.24032e-08		2.39151		2.55587e-09		2.86987
A_52_P262219		Fos		FBJ osteosarcoma oncogene		NM_010234		0.00267395		2.3825		0.930127		1.02226
A_55_P2006008		Serpinb1a		serine		NM_025429		1.68851e-07		2.37408		1.87136e-10		3.91782
A_51_P389265		Pnpla3		patatin-like phospholipase domain containing 3		NM_054088		0.000195406		2.37133		0.00287749		1.88849
A_55_P1989846		Tm6sf1		transmembrane 6 superfamily member 1		NM_145375		0.000409894		2.34885		0.000602178		2.26852
A_52_P331981		Zp2		zona pellucida glycoprotein 2		NM_011775		7.1419e-05		2.33495		0.000288977		2.09581
A_52_P571607		Myo1a		myosin IA		NM_001081219		1.70529e-09		2.33049		2.42704e-12		3.6029
A_55_P1970810		Agpat2		1-acylglycerol-3-phosphate O-acyltransferase 2		NM_026212		3.64562e-05		2.32873		0.0127628		1.53024
A_51_P498631		Dfna5		deafness, autosomal dominant 5		NM_018769		1.42811e-05		2.32691		1.53192e-08		4.08145
A_51_P329949		Fam13a		family with sequence similarity 13, member A		NM_153574		2.21264e-05		2.32317		6.60159e-06		2.54162
A_51_P352738		Mpv17l		Mpv17 transgene, kidney disease mutant-like		NM_033564		0.000194015		2.32163		1.00523e-06		3.74395
A_52_P89064		Dusp18		dual specificity phosphatase 18		NM_173745		0.016856		2.31441		0.780574		1.09382
A_52_P205710		Myl10		myosin, light chain 10, regulatory		NM_021611		0.0329594		2.30659		0.679643		1.16337
A_55_P2096043		Acot11		acyl-CoA thioesterase 11		NM_025590		0.000155753		2.30426		0.00568427		1.72736
A_51_P480119		Prelid2		PRELI domain containing 2		NM_029942		4.73086e-05		2.29486		8.05045e-06		2.63052
A_55_P2053320		Zfr2		zinc finger RNA binding protein 2		NM_001034895		4.72316e-07		2.28106		5.87999e-09		3.06727
A_55_P2163438		Actn2		adult male corpus striatum cDNA, RIKEN full-length enriched library, clone:C030030I18 product:ALPHA-ACTININ 2		AK047768		0.00234629		2.28034		0.079218		1.53888
A_55_P1954302		Esrrb		estrogen related receptor, beta		NM_001159500		0.0299438		2.27831		0.551383		1.23529
A_51_P346445		Hspb7		heat shock protein family, member 7		NM_013868		0.0281116		2.27542		0.0465871		2.08584
A_52_P14456		Srrm4		serine/arginine repetitive matrix 4		NM_026886		0.0139805		2.27538		0.428545		1.27573
A_66_P124806		Tlr4		toll-like receptor 4		NM_021297		0.000237545		2.27194		8.93958e-05		2.46627
A_55_P2183438		Runx1		runt related transcription factor 1		NM_001111022		3.15732e-06		2.25995		1.06655e-07		2.85598
A_52_P139629		Pfn4		profilin family, member 4		NM_028376		0.00097502		2.25024		0.00180832		2.12348
A_51_P412966		Lrrn1		leucine rich repeat protein 1, neuronal		NM_008516		0.0110758		2.24399		0.00450256		2.5284
A_52_P427818		Zscan18		zinc finger and SCAN domain containing 18		NM_001017955		0.00111647		2.23854		0.000945745		2.27405
A_51_P135517		Coch		coagulation factor C homolog		NM_007728		0.00446535		2.22646		0.0388014		1.7288
A_55_P2220937		Otud1		OTU domain containing 1		NM_027715		0.0226052		2.22106		0.152353		1.61123
A_51_P229655		Acsm5		acyl-CoA synthetase medium-chain family member 5		NM_178758		0.00386489		2.21593		0.00240667		2.33424
A_55_P2127557		Abracl		ABRA C-terminal like		NM_028440		3.62921e-09		2.21331		5.09915e-09		2.17431
A_55_P1989369		Tdrd9		tudor domain containing 9		NM_029056		0.00403031		2.20538		0.000710918		2.66763
A_51_P510418		Aldh1b1		aldehyde dehydrogenase 1 family, member B1		NM_028270		0.00638403		2.20209		0.0146356		1.99389
A_55_P2377645		Armcx4		armadillo repeat containing, X-linked 4		NM_001202500		1.75337e-06		2.19941		3.02008e-06		2.12867
A_51_P473259		Dpyd		dihydropyrimidine dehydrogenase		NM_170778		4.39737e-08		2.19383		6.99721e-08		2.1395
A_51_P160673		Kcne1l		potassium voltage-gated channel, Isk-related family, member 1-like, pseudogene		NM_021487		2.94271e-06		2.19368		1.15828e-07		2.71732
A_55_P1958447		Prepl		prolyl endopeptidase-like		NM_001163622		2.16129e-08		2.18743		4.43224e-09		2.38946
A_52_P472302		Fxyd6		FXYD domain-containing ion transport regulator 6		NM_022004		0.0256557		2.186		0.690852		1.13817
A_55_P1976237		Dnajb3		DnaJ		NM_008299		0.00709768		2.18195		0.000181111		3.36589
A_52_P447284		Clic6		chloride intracellular channel 6		NM_172469		2.32337e-05		2.1783		3.02015e-05		2.14027
A_52_P177271		Mtl5		metallothionein-like 5, testis-specific		NM_001039657		9.9441e-08		2.17735		2.42023e-08		2.35988
A_55_P1953419		Rab13		RAB13, member RAS oncogene family		NM_026677		2.29166e-08		2.1761		9.3786e-11		3.05162
A_55_P2163319		Peg3		paternally expressed 3		NM_008817		0.000291162		2.16988		0.00117795		1.94279
A_52_P263518		Gng2		guanine nucleotide binding protein		NM_010315		1.66017e-08		2.15453		1.28324e-06		1.75414
A_52_P330289		Inpp4b		inositol polyphosphate-4-phosphatase, type II		NM_001024617		0.00191823		2.15358		0.0198012		1.71337
A_52_P116134		Aldh2		aldehyde dehydrogenase 2, mitochondrial		NM_009656		0.000124717		2.14735		0.000310563		2.00914
A_55_P1957509		Cypt8		cysteine-rich perinuclear theca 8		NM_001039941		0.0223501		2.14533		0.00118528		3.2549
A_52_P117393		Tlr6		toll-like receptor 6		NM_011604		3.46224e-06		2.14282		5.91673e-07		2.39312
A_51_P241843		Tmem202		transmembrane protein 202		NM_178388		1.66554e-05		2.13741		1.16534e-07		3.04378
A_52_P214630		Sox9		SRY-box containing gene 9		NM_011448		2.54227e-05		2.13688		0.000593303		1.7497
A_55_P2118684		Idh2		isocitrate dehydrogenase 2		NM_173011		0.00304784		2.13517		0.350104		1.23525
A_55_P2104259		Plin5		perilipin 5		NM_001077348		0.00909487		2.13452		0.012679		2.04987
A_55_P2012011		Tceal7		transcription elongation factor A		NM_001127169		3.8429e-07		2.13354		8.07582e-10		3.17776
A_55_P2081697		Fam228b		family with sequence similarity 228, member B		NM_175431		0.000222675		2.13044		0.00143074		1.85226
A_55_P2072586		Socs2		f cytokine signaling 2 [Source:MGI Symbol;Acc:MGI:1201787] [ENSMUST00000139210]		ENSMUST00000139210		0.000519651		2.12923		0.000949945		2.02667
A_52_P239536		Ppp1r9a		protein phosphatase 1, regulatory		NM_181595		3.16934e-06		2.12884		5.83846e-06		2.05359
A_52_P480266		Atat1		alpha tubulin acetyltransferase 1		NM_028476		0.000193267		2.12087		1.81249e-05		2.54574
A_52_P408025		Mpped2		metallophosphoesterase domain containing 2		NM_001143683		0.0266308		2.1173		0.179704		1.54125
A_55_P2025954		Acly		ATP citrate lyase		NM_001199296		2.89772e-05		2.10562		0.1438		0.816855
A_51_P261059		Cpne2		copine II		NM_153507		2.97147e-06		2.10334		5.14949e-10		3.91207
A_55_P2083252		Mtus2		microtubule associated tumor suppressor candidate 2		NM_029920		0.000598427		2.09798		0.000334275		2.20048
A_55_P2019407		Bhlhb9		basic helix-loop-helix domain containing, class B9		NM_198161		0.000282685		2.09684		1.94607e-05		2.58714
A_55_P1989653		Slco4a1		solute carrier organic anion transporter family, member 4a1		NM_148933		5.07079e-05		2.07606		3.21596e-06		2.51294
A_55_P1967168		Lrp4		low density lipoprotein receptor-related protein 4		NM_172668		1.03454e-07		2.06438		4.88739e-08		2.14692
A_55_P1971054		Paqr9		progestin and adipoQ receptor family member IX		NM_198414		0.000984077		2.06072		0.13706		1.32871
A_52_P469502		Cda		cytidine deaminase		NM_028176		0.000118741		2.0587		0.000647586		1.83385
A_55_P1990870		Mylk3		chain kinase 3 [Source:MGI Symbol;Acc:MGI:2443063] [ENSMUST00000034133]		ENSMUST00000034133		0.00687104		2.04727		0.0873766		1.52634
A_52_P681391		G0s2		G0/G1 switch gene 2		NM_008059		2.94165e-05		2.04375		0.000230624		1.80254
A_55_P2003053		Dct		dopachrome tautomerase		NM_010024		0.00947992		2.03745		0.612852		1.13377
A_55_P2064568		Anks1		ankyrin repeat and SAM domain containing 1		NM_001286040		2.08296e-06		2.03116		2.32083e-06		2.01914
A_55_P1997696		Plbd1		phospholipase B domain containing 1		NM_025806		0.000258625		2.0296		0.00044763		1.95112
A_55_P2156855		Car13		carbonic anhydrase 13		NM_024495		2.58859e-06		2.02361		4.42795e-08		2.58582
A_52_P331727		Thsd7b		thrombospondin, type I, domain containing 7B		NM_172485		0.0017619		2.01739		0.000805015		2.16007
A_55_P2119892		Erbb4		hroblastic leukemia viral oncogene homolog 4		ENSMUST00000121473		0.000112599		2.01706		0.00803879		1.52571
A_55_P2092953		Traf5		TNF receptor-associated factor 5		NM_011633		3.05979e-07		2.01578		1.23874e-06		1.88077
A_55_P2150506		Cstl1		cystatin-like 1		NM_177655		0.00605737		2.01341		0.000883953		2.45501
A_51_P501897		Pitx2		paired-like homeodomain transcription factor 2		NM_001042502		0.00507252		2.01248		0.0130621		1.82731
A_55_P2018666		Thrsp		thyroid hormone responsive		NM_009381		0.000244601		1.99809		0.185628		1.22981
A_55_P2086825		Rgl3		ral guanine nucleotide dissociation stimulator-like 3		NM_023622		3.66302e-06		1.9845		1.76906e-07		2.36528
A_55_P1975170		Agtr1b		angiotensin II receptor, type 1b		NM_175086		0.0159499		1.98053		0.302623		1.31199
A_51_P174645		Asl		argininosuccinate lyase		NM_133768		1.24226e-07		1.97162		2.2892e-08		2.14669
A_66_P107790		Myl12a		myosin, light chain 12A, regulatory, non-sarcomeric		NM_026064		1.53349e-05		1.97094		2.79079e-06		2.18034
A_55_P1995233		Lonp2		lon peptidase 2, peroxisomal		NM_025827		2.636e-08		1.96315		3.95004e-10		2.43862
A_51_P256066		Tiam2		T cell lymphoma invasion and metastasis 2		NM_011878		0.0129592		1.95294		0.0899531		1.543
A_55_P2032258		Pdlim1		PDZ and LIM domain 1		NM_016861		0.010742		1.95085		0.307436		1.27834
A_66_P130241		Slc25a1		solute carrier family 25		NM_153150		0.00381951		1.94779		0.169926		0.75157
A_55_P1965757		Eme2		essential meiotic endonuclease 1 homolog 2		NM_001163102		6.80285e-06		1.94713		1.47576e-07		2.43811
A_52_P336825		Matr3		matrin 3		NM_010771		0.0307877		1.94486		0.0191467		2.077
A_66_P110435		Unc80		unc-80 homolog		NM_175510		0.013296		1.94439		0.131761		1.46394
A_51_P315673		Usp11		ubiquitin specific peptidase 11		NM_145628		2.052e-05		1.94195		2.4521e-06		2.20253
A_55_P1961014		Selenbp1		selenium binding protein 1		NM_009150		3.19656e-05		1.93898		0.00315551		1.5017
A_51_P466685		Fbxl22		F-box and leucine-rich repeat protein 22		NM_175206		4.70391e-06		1.93808		4.3719e-07		2.21205
A_55_P2163659		Rspo3		R-spondin 3 homolog		NM_028351		0.0130481		1.93622		0.403508		1.22664
A_52_P592909		Dgat2		diacylglycerol O-acyltransferase 2		NM_026384		0.00122222		1.93592		0.3444		1.18058
A_52_P344424		Lipg		lipase, endothelial		NM_010720		0.0148827		1.93584		0.553846		0.863034
A_55_P1967196		Lamb3		laminin, beta 3		NM_008484		0.0202023		1.93494		0.294915		1.32116
A_51_P400463		Agmat		agmatine ureohydrolase		NM_001081408		2.49339e-07		1.93483		7.7612e-09		2.31708
A_55_P2078088		Pqlc1		PQ loop repeat containing 1		NM_001164420		0.000675843		1.93389		0.00491627		1.67194
A_51_P323531		Fam71e1		family with sequence similarity 71, member E1		NM_028169		4.80977e-06		1.92272		5.18028e-08		2.49775
A_55_P2165299		Mybpc1		myosin binding protein C, slow-type		NM_001252372		0.0135028		1.92237		0.0627492		1.60379
A_51_P491667		Derl3		Der1-like domain family, member 3		NM_024440		9.658e-05		1.92074		2.42417e-06		2.44383
A_66_P128593		Lims1		LIM and senescent cell antigen-like domains 1		NM_001193303		1.03244e-07		1.92041		1.36006e-08		2.11897
A_51_P288618		Dusp11		dual specificity phosphatase 11		NM_028099		3.64053e-08		1.91998		9.80099e-08		1.83794
A_51_P191669		Chgb		chromogranin B		NM_007694		5.41874e-06		1.9099		8.8197e-08		2.41388
A_52_P478394		Dleu7		deleted in lymphocytic leukemia, 7		NM_173419		0.019411		1.9073		0.26291		1.33604
A_51_P246924		Tppp3		tubulin polymerization-promoting protein family member 3		NM_026481		0.000936904		1.90374		0.000805064		1.92532
A_55_P2410304		Iigp1		interferon inducible GTPase 1		NM_001146275		2.5098e-05		1.90108		9.9163e-06		2.00391
A_55_P2107667		Enah		enabled homolog		NM_010135		0.00271941		1.89986		0.00970828		1.70481
A_55_P2134197		BM022387		lton Normalized Mixed Mouse Pancreas 1 N1-MMS1 Mus musculus cDNA clone IMAGE:5667599 5' sequence [BM022387]		BM022387		0.0113996		1.8995		0.105734		1.47193
A_51_P355151		Camk2n2		calcium/calmodulin-dependent protein kinase II inhibitor 2		NM_028420		2.28273e-07		1.89834		8.01443e-10		2.56517
A_66_P126332		Zfp703		zinc finger protein 703		NM_001110508		0.000377232		1.8911		0.00675307		1.56023
A_55_P2047188		Fgf1		fibroblast growth factor 1		NM_010197		0.0053519		1.89082		0.0232519		1.64525
A_55_P2004536		Klra4		killer cell lectin-like receptor, subfamily A, member 4		NM_010649		0.00580545		1.88422		0.0329333		1.5945
A_55_P2111770		Klhl13		kelch-like 13		NM_026167		6.78345e-05		1.88387		3.87178e-06		2.24451
A_55_P2124441		Zdbf2		zinc finger, DBF-type containing 2		NM_001285936		0.000362023		1.88372		0.000450321		1.85662
A_52_P476904		Chd6		chromodomain helicase DNA binding protein 6		BC059807		0.0217991		1.88164		0.0986896		1.5487
A_52_P251623		Fam222a		family with sequence similarity 222, member A		NM_001004180		0.00331134		1.87955		0.0149605		1.64958
A_55_P2069818		Mapk10		mitogen-activated protein kinase 10		NM_009158		0.00577352		1.87573		0.0128079		1.74087
A_55_P1953728		Nes		nestin		NM_016701		2.52187e-06		1.8743		1.15497e-09		2.94367
A_55_P2052281		Rnf208		ring finger protein 208		NM_176834		0.00311533		1.87308		0.000345922		2.25377
A_52_P215170		Acot4		acyl-CoA thioesterase 4		NM_134247		0.0353639		1.87194		0.548197		1.18304
A_51_P256246		Tspan13		tetraspanin 13		NM_025359		6.6126e-09		1.86592		1.04599e-10		2.2638
A_55_P2049717		Agrp		agouti related protein		NM_001271806		0.00429705		1.86527		0.0071403		1.78373
A_51_P352381		Dhrs4		dehydrogenase/reductase		NM_030686		0.00225537		1.86416		0.0262866		1.52537
A_51_P394515		Tkt		transketolase		NM_009388		0.00180272		1.86331		0.758044		0.948586
A_55_P2080151		Hspa2		heat shock protein 2		NM_008301		7.02153e-05		1.86261		4.60637e-05		1.90864
A_55_P2021689		Chrdl2		chordin-like 2		NM_133709		2.8813e-06		1.86024		3.25128e-06		1.84933
A_55_P2017090		Ezh1		zeste homolog 1		ENSMUST00000100417		5.34236e-06		1.85961		2.36228e-07		2.19581
A_55_P2024366		Raver2		ribonucleoprotein, PTB-binding 2		NM_183024		0.000132023		1.85764		0.0137718		1.41417
A_55_P2089076		Msmp		microseminoprotein, prostate associated		NM_001099314		0.00970421		1.85752		0.570457		1.13097
A_51_P378934		Ccdc159		coiled-coil domain containing 159		NM_025977		9.26345e-05		1.85517		1.15118e-06		2.44101
A_55_P1959496		Sbno2		strawberry notch homolog 2		BC064113		1.03877e-05		1.85502		2.87475e-07		2.26036
A_52_P536494		Mycn		v-myc myelocytomatosis viral related oncogene, neuroblastoma derived		NM_008709		0.000873829		1.85168		0.00614789		1.61345
A_51_P123879		Tecrl		trans-2,3-enoyl-CoA reductase-like		NM_153801		0.014119		1.85023		0.618746		1.12086
A_51_P446570		Bbox1		butyrobetaine		NM_130452		0.00133513		1.8475		0.000202153		2.12589
A_51_P404992		Efhc2		EF-hand domain		NM_028916		0.00175568		1.84574		5.36315e-05		2.4193
A_55_P2090070		Myh14		myosin, heavy polypeptide 14		NM_001271538		5.5661e-08		1.84496		1.52087e-09		2.18347
A_55_P2064917		Lrrcc1		leucine rich repeat and coiled-coil domain containing 1		NM_028915		2.48998e-07		1.83405		2.85691e-10		2.60857
A_55_P2008956		Nnt		adult pancreas islet cells cDNA, RIKEN full-length enriched library, clone:C820002H02 product:nicotinamide nucleotide transhydrogenase, full insert sequence. [AK050478]		AK050478		0.00372791		1.83228		0.0082421		1.71434
A_55_P2085771		Pcnxl2		pecanex-like 2		NM_175561		0.0090026		1.83038		0.00401121		1.97732
A_51_P294807		Stom		stomatin		NM_013515		2.52205e-05		1.82986		2.92097e-07		2.36065
A_51_P251352		Slc25a13		solute carrier family 25		NM_015829		0.0120574		1.8296		0.240269		1.29917
A_55_P2024595		Atxn7l1		ataxin 7-like 1		NM_001033436		0.000499658		1.82862		1.99627e-05		2.27277
A_51_P452779		Pygl		liver glycogen phosphorylase		NM_133198		0.00793499		1.82728		0.91516		0.978547
A_55_P2108255		Lgmn		legumain		NM_011175		8.0716e-10		1.82588		1.84918e-10		1.9387
A_51_P352303		Homer2		homer homolog 2		NM_011983		0.043521		1.82573		0.892654		0.962887
A_51_P479321		Acss1		acyl-CoA synthetase short-chain family member 1		NM_080575		0.00123958		1.82529		0.0225457		1.47786
A_52_P335609		Idnk		idnK gluconokinase homolog		NM_198004		1.82198e-07		1.82378		1.32065e-06		1.68035
A_52_P167535		Efcab12		EF-hand calcium binding domain 12		NM_001110506		0.000749199		1.821		3.7486e-06		2.66098
A_51_P172054		Gas6		growth arrest specific 6		NM_019521		1.20647e-08		1.82081		8.46285e-09		1.84744
A_55_P2289707		Cacnb4		calcium channel, voltage-dependent, beta 4 subunit		NM_001285427		0.000862624		1.81506		0.000566918		1.86784
A_55_P2026530		Erc2		ELKS/RAB6-interacting/CAST family member 2		NM_177814		3.36933e-05		1.80861		0.000149773		1.67527
A_55_P1957942		Peg3os		Peg3 opposite strand		NR_023846		0.00665574		1.80434		0.0182654		1.64683
A_52_P604629		Csrnp1		cysteine-serine-rich nuclear protein 1		NM_153287		0.0133976		1.80312		0.291704		1.26181
A_55_P2084706		Acaca		acetyl-Coenzyme A carboxylase alpha		BC023946		0.00031597		1.80027		0.00740596		0.672135
A_51_P419117		Rab15		RAB15, member RAS oncogene family		NM_134050		0.0250444		1.80021		0.000683802		2.69189
A_55_P2181678		Dennd1b		main containing 1B [Source:MGI Symbol;Acc:MGI:2447812] [ENSMUST00000070283]		ENSMUST00000070283		1.55718e-05		1.79926		6.24414e-05		1.68154
A_51_P470715		Cish		cytokine inducible SH2-containing protein		NM_009895		0.0366349		1.79894		0.659237		1.12324
A_51_P191611		Cat		catalase		NM_009804		2.11273e-05		1.79699		1.30885e-06		2.08291
A_51_P481398		Kif11		kinesin family member 11		NM_010615		0.00182337		1.79158		0.0569645		1.38124
A_55_P2105858		Atf5		activating transcription factor 5		NM_030693		1.21415e-05		1.78899		4.39249e-05		1.68258
A_55_P2042456		Vgll2		vestigial like 2 homolog		NM_153786		0.0120726		1.78889		0.0627108		1.51053
A_55_P2083464		Lpin3		lipin 3		NM_022883		2.09563e-05		1.78883		2.35138e-07		2.28523
A_55_P1969392		Rpl39l		ribosomal protein L39-like		NM_026594		0.00894679		1.78669		0.540687		1.13072
A_52_P385594		Tal2		T cell acute lymphocytic leukemia 2		NM_009317		0.000399688		1.78662		2.92147e-07		2.92618
A_55_P1997400		Slc7a4		solute carrier family 7		NM_144852		4.29667e-05		1.78357		6.07856e-06		1.98057
A_66_P115034		Bend5		BEN domain containing 5		NM_026279		2.21205e-05		1.78185		6.09716e-05		1.69528
A_51_P257982		Usp29		ubiquitin specific peptidase 29		NM_021323		0.020281		1.77949		0.22619		1.32679
A_51_P508485		Tmtc4		transmembrane and tetratricopeptide repeat containing 4		NM_028651		9.9066e-06		1.77515		7.15346e-06		1.80303
A_55_P2170349		Klra22		killer cell lectin-like receptor subfamily A, member 22		NM_053152		0.000801828		1.77293		0.0282115		1.40194
A_55_P2149144		Cnbd2		cyclic nucleotide binding domain containing 2		NM_027585		0.000137473		1.77285		1.67055e-05		1.99975
A_52_P295104		Smim5		small integral membrane protein 5		NM_183259		0.000937148		1.77084		0.000195031		1.96579
A_52_P31543		Btg2		B cell translocation gene 2, anti-proliferative		NM_007570		0.00463139		1.7706		0.54883		1.11329
A_51_P305628		Atp8a2		ATPase, aminophospholipid transporter-like, class I, type 8A, member 2		NM_015803		2.49884e-06		1.76712		8.01867e-06		1.67971
A_51_P357744		Jund		Jun proto-oncogene related gene d		NM_010592		0.000248925		1.76674		0.00550685		1.48044
A_51_P171616		Wnt10a		wingless related MMTV integration site 10a		NM_009518		0.00506942		1.76668		0.0387664		1.4865
A_55_P2034645		Fam227b		family with sequence similarity 227, member B		NM_029455		0.0122121		1.76543		0.608001		1.11181
A_52_P310530		Rbfox2		RNA binding protein, fox-1 homolog		NM_053104		6.91068e-08		1.76367		2.07233e-07		1.69006
A_55_P2053374		Sorbs1		sorbin and SH3 domain containing 1		NM_178362		0.0010161		1.76297		0.0177134		1.45688
A_55_P2011678		Pdzk1ip1		PDZK1 interacting protein 1		NM_001164557		0.00797423		1.76187		0.0423094		1.5127
A_51_P500661		Rnf182		ring finger protein 182		NM_183204		0.0128456		1.76186		0.073823		1.47442
A_55_P1953920		Me3		malic enzyme 3, NADP		NM_181407		9.59129e-06		1.75737		5.11368e-06		1.81032
A_55_P2044922		Gpr82		G protein-coupled receptor 82		NM_175669		0.0110187		1.75736		0.0274674		1.61085
A_55_P2125208		Arid5a		AT rich interactive domain 5A		NM_001172205		0.0010006		1.75146		0.0104013		1.50257
A_55_P1988795		Acss2		acyl-CoA synthetase short-chain family member 2		NM_019811		0.000504649		1.74968		0.0394834		1.33856
A_51_P248122		Bbc3		BCL2 binding component 3		NM_133234		1.58648e-07		1.74926		2.84574e-09		2.08921
A_51_P252859		Cyr61		cysteine rich protein 61		NM_010516		0.00936309		1.74843		0.1112		1.37791
A_55_P2130600		Musk		muscle, skeletal, receptor tyrosine kinase		NM_001037127		0.000314341		1.74681		3.04042e-06		2.32349
A_55_P2085546		Dnaja4		DnaJ		NM_021422		0.0071222		1.74602		0.00928042		1.70697
A_51_P363801		Pgpep1		pyroglutamyl-peptidase I		NM_023217		1.73206e-08		1.7447		1.52254e-08		1.75328
A_51_P414706		Ddt		D-dopachrome tautomerase		NM_010027		6.59696e-07		1.74175		2.53885e-05		1.51325
A_51_P147373		Dpp3		dipeptidylpeptidase 3		NM_133803		1.07435e-07		1.7406		3.3762e-09		2.01828
A_55_P2158227		Angpt1		angiopoietin 1		NM_009640		0.000592268		1.73961		8.02156e-05		1.96891
A_51_P102122		Myog		myogenin		NM_031189		0.000618009		1.73727		8.71547e-05		1.96159
A_51_P146560		Msln		mesothelin		NM_018857		0.0195288		1.73661		0.115884		1.42579
A_51_P472323		Fbxo18		F-box protein 18		NM_015792		5.41176e-10		1.73649		2.68082e-10		1.78141
A_52_P38627		Egf		epidermal growth factor		NM_010113		2.23847e-05		1.7359		1.05865e-08		2.66082
A_51_P174854		Maged1		melanoma antigen, family D, 1		NM_019791		5.22936e-06		1.7348		4.18243e-07		1.9519
A_55_P1985273		Lmcd1		LIM and cysteine-rich domains 1		NM_144799		0.0407903		1.73292		0.562305		1.15812
A_51_P233855		Adprhl1		ADP-ribosylhydrolase like 1		NM_172750		0.00750071		1.73245		0.165306		1.3005
A_51_P333111		Aox1		aldehyde oxidase 1		NM_009676		6.8954e-06		1.732		2.88596e-08		2.281
A_55_P2258375		Xkr6		group precursor related family member 6 homolog		ENSMUST00000176510		0.00174742		1.73083		0.00155762		1.74443
A_55_P2059904		Chsy1		chondroitin sulfate synthase 1		NM_001081163		5.61297e-07		1.72622		1.27669e-06		1.67065
A_55_P2167240		Atp1b4		ATPase,		NM_133690		0.0145105		1.72495		0.0349492		1.58279
A_51_P246773		Sesn3		sestrin 3		NM_030261		3.09357e-06		1.72485		1.18702e-06		1.79874
A_52_P407280		Adamtsl5		ADAMTS-like 5		NM_001285435		0.00764302		1.72385		0.00823867		1.71297
A_55_P1960896		Fndc3c1		fibronectin type III domain containing 3C1		NM_001007580		0.0176462		1.72322		0.0335894		1.61419
A_55_P2161400		Sctr		secretin receptor		NM_001012322		2.03164e-05		1.72088		1.14346e-06		1.9824
A_55_P1965154		Spc25		SPC25, NDC80 kinetochore complex component, homolog		NM_001199123		0.000411483		1.72014		7.17399e-06		2.19732
A_55_P2170817		AI847159		expressed sequence AI847159		NR_045264		0.0106151		1.72008		6.11552e-05		2.7108
A_55_P2055854		Ppara		peroxisome proliferator activated receptor alpha		NM_011144		0.0165674		1.71895		0.729322		1.07436
A_51_P429366		Hes6		hairy and enhancer of split 6		NM_019479		8.86237e-08		1.71762		1.67726e-08		1.8351
A_52_P15461		Il15		interleukin 15		NM_008357		0.0164229		1.71545		0.209608		1.30269
A_52_P684138		Dpf3		D4, zinc and double PHD fingers, family 3		NM_058212		8.32781e-07		1.7148		3.99696e-07		1.76743
A_55_P2104567		Casc1		cancer susceptibility candidate 1		NM_177222		0.0170847		1.71397		0.410545		1.18774
A_55_P2066081		Prmt6		protein arginine N-methyltransferase 6		NM_178891		2.18179e-05		1.71355		2.45408e-06		1.90426
A_51_P280401		Tcta		T cell leukemia translocation altered gene		NM_133986		5.75823e-06		1.7127		2.24207e-07		1.99162
A_52_P99807		Dpy19l3		dpy-19-like 3		NM_178704		0.000117231		1.71252		5.39728e-05		1.78314
A_55_P2304864		Ros1		Ros1 proto-oncogene		NM_011282		0.022442		1.71105		0.000849609		2.37243
A_66_P101132		Hist1h2bp		histone cluster 1, H2bp		NM_178202		7.35726e-07		1.70983		2.95991e-08		1.9644
A_55_P1979147		Klrb1c		killer cell lectin-like receptor subfamily B member 1C		NM_001159904		3.58301e-05		1.70795		0.000330124		1.54152
A_55_P2127884		Btbd1		BTB		NM_146193		1.92845e-08		1.70787		4.94339e-08		1.65136
A_51_P264527		Fam69b		family with sequence similarity 69, member B		NM_019833		0.0206811		1.70725		0.337288		1.23013
A_51_P373901		Rsph1		radial spoke head 1 homolog		NM_025290		0.000595216		1.70689		0.00122774		1.6359
A_51_P169445		Ccdc89		coiled-coil domain containing 89		NM_027298		0.0259838		1.70564		0.0146303		1.81276
A_52_P578562		Slc41a1		solute carrier family 41, member 1		NM_173865		0.000847791		1.70431		0.0915621		1.26625
A_51_P426994		Nars2		asparaginyl-tRNA synthetase 2		NM_153591		0.0386196		1.70193		0.016181		1.88351
A_52_P547662		P2ry1		purinergic receptor P2Y, G-protein coupled 1		NM_008772		0.0014618		1.70172		0.0252925		1.41074
A_51_P124748		Tgfb3		transforming growth factor, beta 3		NM_009368		3.11232e-08		1.70143		8.65553e-10		1.96453
A_55_P2023797		Cep112		centrosomal protein 112		NM_029606		0.0151076		1.7006		0.0140419		1.71232
A_55_P2038162		Nt5c		5',3'-nucleotidase, cytosolic		NM_015807		6.20881e-09		1.69922		2.01928e-10		1.94089
A_51_P131408		Tnfrsf12a		tumor necrosis factor receptor superfamily, member 12a		NM_013749		0.0360065		1.69852		0.210817		1.35339
A_55_P2036303		Bdnf		brain derived neurotrophic factor		NM_007540		0.0124091		1.69593		0.951139		1.01182
A_52_P357181		Cep97		centrosomal protein 97		NM_028815		0.000175566		1.69514		1.20217e-05		1.95947
A_55_P2112459		Cldn22		claudin 22		NM_029383		0.000472854		1.69138		0.350177		1.12433
A_55_P2138878		Lrfn4		leucine rich repeat and fibronectin type III domain containing 4		NM_153388		0.000153422		1.69053		1.75383e-05		1.89582
A_55_P2035667		Gyk		glycerol kinase		NM_008194		0.00546227		1.69034		0.092279		1.34241
A_51_P425962		Khdrbs3		KH domain containing, RNA binding, signal transduction associated 3		NM_010158		0.0252573		1.68834		0.786288		0.942866
A_55_P2120308		Cacna1a		calcium channel, voltage-dependent, P/Q type, alpha 1A subunit		NM_007578		3.81309e-06		1.68822		2.02848e-05		1.57806
A_55_P2091676		Fas		Fas		NM_007987		0.000131895		1.68667		0.000253345		1.63228
A_51_P144264		Klf2		Kruppel-like factor 2		NM_008452		0.00918838		1.68396		0.0343346		1.50405
A_52_P405876		Zfp938		zinc finger protein 938		NM_001105557		0.000393709		1.68194		2.06483e-05		1.98864
A_55_P2002752		Zswim6		zinc finger SWIM-type containing 6		NM_145456		2.57857e-05		1.68182		0.000116763		1.57297
A_51_P459108		Insl6		insulin-like 6		NM_013754		0.00254482		1.68123		3.98668e-05		2.23977
A_51_P175871		Got2		glutamate oxaloacetate transaminase 2, mitochondrial		NM_010325		2.69155e-05		1.68047		7.10974e-05		1.60911
A_55_P2002572		Ephx2		epoxide hydrolase 2, cytoplasmic		NM_001271402		0.0124776		1.67917		0.0409077		1.50767
A_55_P2086128		Fa2h		fatty acid 2-hydroxylase		NM_178086		0.00634252		1.67748		0.0248711		1.50548
A_55_P2178678		P2rx5		purinergic receptor P2X, ligand-gated ion channel, 5		NM_033321		0.00072134		1.67734		0.00144975		1.61089
A_51_P227962		Dynlrb2		dynein light chain roadblock-type 2		NM_029297		0.00421814		1.67561		0.00409181		1.6793
A_51_P440210		Prkg1		protein kinase, cGMP-dependent, type I		NM_011160		0.0275611		1.67311		0.41832		1.19386
A_55_P2127303		Spsb2		splA/ryanodine receptor domain and SOCS box containing 2		NM_013539		0.000890951		1.67066		1.32958e-06		2.52563
A_52_P322421		Mpzl2		myelin protein zero-like 2		NM_007962		0.000562841		1.67051		0.0475426		1.29586
A_55_P2133845		Eid2b		EP300 interacting inhibitor of differentiation 2B		NM_001177427		3.38094e-06		1.66968		9.3647e-07		1.76127
A_52_P13730		Cbx2		chromobox 2		NM_007623		0.00147485		1.66407		8.09798e-05		1.99728
A_51_P284946		Rnd3		Rho family GTPase 3		NM_028810		1.12401e-05		1.65951		0.00203016		1.35148
A_52_P573552		Trib1		tribbles homolog 1		NM_144549		0.00701098		1.65944		0.0384989		1.44883
A_55_P1966144		Slfn14		schlafen family member 14		NM_001166028		0.021804		1.65934		0.959297		0.989662
A_55_P2069592		Pitpnm3		PITP family member 3		NM_001024927		0.000145979		1.65804		0.000152724		1.65435
A_55_P2029446		Btbd8		BTB		NM_001255991		0.0040897		1.65728		0.00119973		1.80624
A_52_P167278		Mthfd1l		methylenetetrahydrofolate dehydrogenase		NM_172308		0.0170173		1.65713		0.00257127		1.96193
A_55_P2003221		Gimap3		GTPase, IMAP family member 3		NM_031247		0.025994		1.65702		0.0551933		1.5316
A_51_P244504		Oraov1		oral cancer overexpressed 1		NM_028184		1.14345e-08		1.65702		3.09291e-10		1.89732
A_52_P424784		Clstn2		calsyntenin 2		NM_022319		0.00786642		1.65553		0.0132045		1.58914
A_52_P186962		Dennd6a		DENN/MADD domain containing 6A		NM_145969		8.59358e-06		1.65538		2.11714e-06		1.75721
A_55_P2362635		Slc9a3		adult male colon cDNA, RIKEN full-length enriched library		AK033564		0.00126074		1.6552		0.0016752		1.62717
A_55_P1972084		Napb		N-ethylmaleimide sensitive fusion protein attachment protein beta		NM_019632		5.24253e-06		1.65431		1.25001e-08		2.18714
A_51_P279437		Mfsd2a		major facilitator superfamily domain containing 2A		NM_029662		0.00123656		1.65429		0.00413906		1.53867
A_51_P377856		Gstt3		glutathione S-transferase, theta 3		NM_133994		8.59447e-06		1.6527		1.29786e-06		1.79227
A_52_P671543		Pomc		pro-opiomelanocortin-alpha		NM_008895		0.000790363		1.6522		0.00162708		1.58585
A_55_P1958379		Slit1		slit homolog 1		NM_015748		3.51453e-05		1.64557		3.94294e-08		2.31707
A_55_P2069974		Kctd1		potassium channel tetramerisation domain containing 1		NM_001142731		0.00540306		1.64308		0.0116897		1.55301
A_51_P338443		Angptl4		angiopoietin-like 4		NM_020581		0.0211112		1.64237		0.00736683		1.81109
A_51_P308048		Cmtm8		CKLF-like MARVEL transmembrane domain containing 8		NM_027294		1.9219e-05		1.64182		8.98096e-07		1.88423
A_51_P195374		Baiap2l1		BAI1-associated protein 2-like 1		NM_025833		0.0238658		1.64126		0.0308002		1.60055
A_51_P299287		Impa2		inositol		NM_053261		0.0104284		1.63956		0.00565073		1.72238
A_51_P371174		Bag3		BCL2-associated athanogene 3		NM_013863		0.000288544		1.63953		0.000110571		1.72236
A_55_P2021099		Tmem181a		transmembrane protein 181A		NM_001033178		1.16153e-07		1.63939		2.122e-08		1.74456
A_55_P2135311		Nol3		nucleolar protein 3		NM_030152		2.33421e-05		1.63927		1.91086e-07		2.05371
A_51_P136441		Nudt12		nudix		NM_026497		3.80423e-06		1.63807		1.67839e-07		1.86662
A_52_P265877		Aldh9a1		aldehyde dehydrogenase 9, subfamily A1		NM_019993		0.00591367		1.635		0.486137		1.11781
A_55_P2152567		Plekha5		pleckstrin homology domain containing, family A member 5		NM_144920		3.50862e-05		1.63481		3.80008e-06		1.80765
A_52_P679101		Tjp2		tight junction protein 2		NM_011597		5.72822e-06		1.63443		2.15065e-06		1.70054
A_51_P434758		Fam83e		family with sequence similarity 83, member E		NM_001033170		0.0387506		1.63401		0.396979		1.2099
A_66_P128918		Hacl1		2-hydroxyacyl-CoA lyase 1		NM_019975		1.76287e-06		1.63374		1.59247e-08		1.99157
A_51_P282227		As3mt		arsenic		NM_020577		0.000213679		1.63314		0.000165697		1.65378
A_55_P1957453		Best3		bestrophin 3		NM_001007583		0.000721233		1.63291		0.000288878		1.71771
A_55_P2048751		Prox1		prospero-related homeobox 1		NM_008937		0.0134003		1.63284		0.00365131		1.81916
A_51_P358722		Lancl3		LanC lantibiotic synthetase component C-like 3		NM_173414		0.00470084		1.63179		0.0470364		1.38071
A_52_P559919		Eif2ak2		eukaryotic translation initiation factor 2-alpha kinase 2		NM_011163		4.1198e-06		1.63146		2.11726e-07		1.84528
A_52_P262096		Ccdc93		coiled-coil domain containing 93		NM_029955		0.0306781		1.62994		0.476177		1.16307
A_55_P2108993		Armcx6		armadillo repeat containing, X-linked 6		NM_001007578		4.59034e-05		1.62982		1.84633e-06		1.89213
A_55_P2020378		Ehd4		EH-domain containing 4		NM_133838		0.000230801		1.62965		5.22447e-05		1.75577
A_52_P487362		Ppp4r4		protein phosphatase 4, regulatory subunit 4		NM_028980		0.00231429		1.62957		0.0178454		1.43032
A_51_P149455		Acadl		acyl-Coenzyme A dehydrogenase, long-chain		NM_007381		0.00497546		1.62798		0.00568251		1.61287
A_55_P1989321		Sat1		spermidine/spermine N1-acetyl transferase 1		NM_009121		3.31643e-06		1.62772		9.10415e-06		1.5668
A_55_P2077510		Zfp583		zinc finger protein 583		NM_001033249		0.000694048		1.62761		0.00124998		1.5764
A_51_P459368		Appbp2		amyloid beta precursor protein		NM_025825		2.19987e-07		1.62746		1.48008e-07		1.65051
A_51_P145433		Lin7c		lin-7 homolog C		NM_011699		0.00112951		1.6267		0.000464902		1.7119
A_52_P46085		Mvp		major vault protein		NM_080638		3.52941e-05		1.62655		3.20534e-07		2.02875
A_55_P2124153		Rusc2		RUN and SH3 domain containing 2		NM_001037709		8.18612e-06		1.6263		6.85561e-06		1.6379
A_55_P2121886		Map3k9		mitogen-activated protein kinase kinase kinase 9		NM_001174107		0.000811175		1.62587		0.00234783		1.5334
A_51_P157982		Fam115a		family with sequence similarity 115, member A		NM_029930		1.03798e-05		1.62584		6.72542e-07		1.82667
A_55_P1964193		Map1b		microtubule-associated protein 1B		NM_008634		0.00252839		1.62444		3.52749e-06		2.51441
A_51_P153013		Map2k3os		Map2k3 opposite strand transcript		NR_027800		0.000443525		1.62323		0.00950059		1.3857
A_51_P263591		Pank1		pantothenate kinase 1		NM_023792		0.0247615		1.62242		0.362514		1.20192
A_51_P474422		Ift27		intraflagellar transport 27		NM_025931		2.71347e-05		1.6224		6.11453e-07		1.92639
A_55_P1958349		Nipsnap3b		nipsnap homolog 3B		NM_025623		3.69238e-05		1.62221		1.98755e-06		1.8513
A_52_P215418		Armc9		armadillo repeat containing 9		NM_027456		4.64452e-06		1.6221		9.65837e-08		1.90887
A_55_P1991004		Cnga3		cyclic nucleotide gated channel alpha 3		NM_001282010		0.0124492		1.61919		0.000137969		2.32294
A_51_P270184		Nhlrc2		NHL repeat containing 2		NM_025811		0.0303129		1.61895		0.0195042		1.69186
A_55_P2037752		Dtna		18 days pregnant adult female placenta and extra embryonic tissue cDNA		AK028402		0.0262674		1.61819		0.0017342		2.08286
A_55_P2078247		Ppp1r10		13 days embryo male testis cDNA, RIKEN full-length enriched library		AK031654		0.0270869		1.61796		0.102165		1.41025
A_52_P137559		Rttn		rotatin		NM_175542		0.00388763		1.61654		0.000562292		1.83761
A_55_P2033120		Srxn1		sulfiredoxin 1 homolog		NM_029688		0.0375833		1.61585		0.397763		1.20275
A_55_P2037812		Palmd		palmdelphin		NM_023245		2.07587e-06		1.61501		4.97947e-06		1.56417
A_55_P2152592		Agpat3		1-acylglycerol-3-phosphate O-acyltransferase 3		NM_053014		0.000134774		1.6145		1.23463e-05		1.81055
A_55_P1977224		Wnt16		wingless-related MMTV integration site 16		NM_053116		0.00859069		1.61387		0.987336		0.997406
A_55_P2178632		Tmem80		transmembrane protein 80		NR_024509		1.09771e-07		1.61277		1.97736e-08		1.71346
A_51_P369784		Ces1e		carboxylesterase 1E		NM_133660		0.000101279		1.61242		0.00225435		1.40587
A_66_P105175		Bche		butyrylcholinesterase		NM_009738		3.81312e-07		1.61069		3.13879e-07		1.62173
A_55_P2057622		Ocel1		2 days pregnant adult female ovary cDNA, RIKEN full-length enriched library		AK143433		0.00013273		1.61061		6.08186e-06		1.86861
A_65_P04980		Ilf3		interleukin enhancer binding factor 3		NM_001042708		0.0046085		1.61002		0.154795		1.24309
A_51_P293753		Cul7		cullin 7		NM_025611		1.75907e-05		1.60864		2.63443e-07		1.9349
A_51_P205820		Klf11		Kruppel-like factor 11		NM_178357		0.00132368		1.60852		0.00826154		1.44825
A_55_P2251999		Mpp2		membrane protein, palmitoylated 2		NM_016695		0.023485		1.60755		0.0112637		1.71953
A_55_P2098354		Shf		Src homology 2 domain containing F		NM_001013829		5.02144e-06		1.6031		4.2978e-07		1.76816
A_55_P2052385		Gbp6		guanylate binding protein 6		NM_194336		0.00303572		1.60147		0.0424649		1.3488
A_51_P215489		Slc37a1		solute carrier family 37		NM_153062		1.13868e-05		1.60127		2.98482e-05		1.5427
A_51_P196718		Adcy1		adenylate cyclase 1		NM_009622		0.0231244		1.60123		0.0222857		1.60668
A_55_P2004452		Tceal8		transcription elongation factor A		NM_025703		0.000647263		1.60015		0.00054197		1.61506
A_51_P291501		Ccno		cyclin O		NM_001081062		0.00265102		1.60005		0.000593022		1.75465
A_51_P482503		Tpd52l1		tumor protein D52-like 1		NM_009413		3.58301e-06		1.59852		2.08739e-07		1.78822
A_55_P2137611		Irgm2		immunity-related GTPase family M member 2		NM_019440		0.000259423		1.59824		5.45655e-05		1.72421
A_51_P124568		Mpp1		membrane protein, palmitoylated		NM_008621		1.50159e-05		1.59806		1.06632e-07		1.98427
A_52_P141338		Acot10		acyl-CoA thioesterase 10		NM_022816		9.74681e-06		1.59722		8.17775e-08		1.95945
A_55_P1987805		Rps6ka5		ribosomal protein S6 kinase, polypeptide 5		NM_153587		0.000361397		1.59719		0.000374632		1.59437
A_51_P169516		Ppp1r3d		protein phosphatase 1, regulatory subunit 3D		NM_001085501		3.28278e-05		1.59521		1.2802e-05		1.65934
A_51_P378550		Oplah		5-oxoprolinase		NM_153122		2.25559e-05		1.59488		0.000128028		1.48955
A_51_P382369		Zfp608		zinc finger protein 608		NM_175751		2.85865e-05		1.59349		7.45061e-06		1.68546
A_51_P421846		Ech1		enoyl coenzyme A hydratase 1, peroxisomal		NM_016772		0.00695177		1.59327		0.0136305		1.51834
A_52_P236448		Ngfr		nerve growth factor receptor		NM_033217		0.00629333		1.5929		0.0021969		1.71305
A_55_P2147066		Dmc1		DMC1 dosage suppressor of mck1 homolog, meiosis-specific homologous recombination		NM_010059		0.00394318		1.5925		0.11573		1.26054
A_55_P2020911		Rps6ka6		ribosomal protein S6 kinase polypeptide 6		NM_025949		0.0342754		1.59234		0.0671121		1.48492
A_55_P2092668		Ccbl2		cysteine conjugate-beta lyase 2		NM_173763		1.75687e-05		1.59202		0.0043259		1.2964
A_52_P533146		Ddit3		DNA-damage inducible transcript 3		NM_007837		0.000427127		1.59167		0.0022971		1.46523
A_55_P2177103		Slc25a5		solute carrier family 25		NM_007451		0.0018753		1.58976		0.00634897		1.48067
A_55_P2109717		Kif20b		kinesin family member 20B		NM_183046		0.000244844		1.58877		0.00100825		1.48752
A_55_P2074656		Padi2		peptidyl arginine deiminase, type II		NM_008812		0.0281692		1.58716		0.0459713		1.5137
A_51_P463860		Fam161b		family with sequence similarity 161, member B		NM_172581		0.00107029		1.58426		0.000869262		1.60213
A_55_P2048348		Aig1		androgen-induced 1		NM_025446		9.7212e-05		1.58344		3.04677e-05		1.66671
A_51_P392303		Lrrn3		leucine rich repeat protein 3, neuronal		NM_010733		0.000909474		1.58279		0.00176656		1.52833
A_52_P432580		Arid5b		cDNA clone IMAGE:30537733, with apparent retained intron. [BC082312]		BC082312		0.00037375		1.58275		0.00015266		1.65336
A_51_P160439		Crybg3		beta-gamma crystallin domain containing 3		NM_174848		0.0012949		1.58126		0.074592		1.25412
A_55_P2012201		App		amyloid beta		NM_001198823		7.42984e-05		1.58112		1.9013e-06		1.86567
A_55_P2177386		Cradd		CASP2 and RIPK1 domain containing adaptor with death domain		NM_009950		8.41775e-06		1.58051		9.07648e-07		1.72512
A_51_P465292		Hnmt		histamine N-methyltransferase		NM_080462		7.8692e-06		1.58038		6.05473e-07		1.74871
A_55_P2023042		Ift43		intraflagellar transport 43 homolog		NM_001199843		7.0015e-08		1.58007		1.43394e-09		1.81309
A_51_P312437		Dhrs7		dehydrogenase/reductase		NM_025522		1.07274e-06		1.57849		2.10882e-07		1.67325
A_55_P2029846		Fam214a		family with sequence similarity 214, member A		NM_001113283		3.90273e-05		1.57843		8.57352e-07		1.86383
A_55_P1977563		Galk2		galactokinase 2		NM_175154		1.52298e-06		1.57783		1.17043e-08		1.9084
A_55_P2099418		Neil2		nei like 2		NM_201610		0.00128288		1.57719		0.000364634		1.68959
A_55_P2112185		Nhsl1		NHS-like 1		NM_173390		8.18786e-06		1.57597		2.54736e-06		1.64784
A_51_P165451		Pbld2		phenazine biosynthesis-like protein domain containing 2		NM_026085		0.000700186		1.5753		9.50354e-05		1.74638
A_51_P339331		Nkx6-3		NK6 homeobox 3		NM_029002		0.0279008		1.57445		0.397953		1.17794
A_51_P125260		Acaa2		acetyl-Coenzyme A acyltransferase 2		NM_177470		0.0123436		1.57155		0.0694631		1.3676
A_55_P1972426		Pdzd11		PDZ domain containing 11		NM_028303		6.10656e-07		1.57122		3.23111e-08		1.74636
A_51_P310896		Pfkl		phosphofructokinase, liver, B-type		NM_008826		0.000234365		1.57057		0.0083393		1.33703
A_55_P2045642		Stmn4		stathmin-like 4		NM_019675		0.000392529		1.57035		1.12194e-05		1.8741
A_51_P288479		Slc25a29		solute carrier family 25		NM_181328		6.49005e-06		1.56958		0.000452038		1.35663
A_55_P1983754		Pcp4l1		Purkinje cell protein 4-like 1		NM_025557		0.0304203		1.56887		0.250707		0.797022
A_55_P2120777		Vsig10l		us musculus ZV-set and immunoglobulin domain containing 10 like		XM_355890		1.74304e-05		1.5688		3.88504e-06		1.66445
A_51_P259296		Lpl		lipoprotein lipase		NM_008509		0.0424241		1.56877		0.880105		0.969054
A_51_P330428		Eif4ebp1		eukaryotic translation initiation factor 4E binding protein 1		NM_007918		1.71763e-05		1.56781		6.15661e-07		1.79572
A_52_P516097		Leng9		leukocyte receptor cluster		NM_175529		9.74155e-05		1.56767		2.32091e-05		1.66835
A_51_P455647		Car2		carbonic anhydrase 2		NM_009801		0.000806419		1.56753		0.00555454		1.42058
A_51_P284486		Gstm2		glutathione S-transferase, mu 2		NM_008183		0.000109631		1.56582		0.000132605		1.55315
A_52_P392674		Acot9		acyl-CoA thioesterase 9		NM_019736		5.32732e-07		1.56577		1.99412e-09		1.9359
A_55_P1996702		Grm8		glutamate receptor, metabotropic 8		NM_008174		0.0245459		1.56545		0.0115815		1.6717
A_52_P200265		Mocs1		molybdenum cofactor synthesis 1		NM_020042		3.65757e-06		1.5645		1.94679e-05		1.47695
A_51_P517495		Cox8a		cytochrome c oxidase subunit VIIIa		NM_007750		1.05582e-05		1.56349		0.000115769		1.43507
A_55_P2180744		Clstn3		calsyntenin 3		NM_153508		0.0204824		1.56334		0.76288		0.947785
A_51_P423549		Shbg		sex hormone binding globulin		NM_011367		0.0114147		1.5624		2.5606e-05		2.45358
A_55_P2083511		Fam179a		family with sequence similarity 179, member A		NM_177087		0.0209382		1.55986		0.738369		1.06114
A_55_P2020090		Mum1l1		melanoma associated antigen		NM_001164630		0.00202892		1.55872		0.000649182		1.66179
A_66_P113659		Ripply1		ripply1 homolog		NM_001037915		0.00450014		1.55555		0.000192903		1.89413
A_55_P2017972		Slc7a5		solute carrier family 7		NM_011404		0.00330778		1.55195		0.00096101		1.66992
A_55_P2032808		Trim7		tripartite motif-containing 7		NM_053166		1.19844e-05		1.55037		5.49016e-07		1.74804
A_55_P1989921		Eml2		echinoderm microtubule associated protein like 2		NM_028153		9.20309e-07		1.54918		3.60991e-08		1.73795
A_55_P2159895		Zfp52		zinc finger protein 52		NM_144515		0.00169051		1.54911		0.0117432		1.39354
A_51_P221651		Adck3		aarF domain containing kinase 3		NM_023341		0.00772967		1.54724		0.22802		1.19824
A_55_P1999648		Plin2		perilipin 2		NM_007408		0.00213995		1.54721		0.74174		1.0413
A_66_P109397		Cdh19		cadherin 19, type 2		NM_001081386		0.0171648		1.54676		0.0103938		1.60904
A_55_P2097022		Eid1		EP300 interacting inhibitor of differentiation 1		NM_025613		0.000253724		1.54603		2.16823e-05		1.72989
A_55_P1987709		Ptprd		protein tyrosine phosphatase, receptor type, D		NM_011211		1.63215e-06		1.54576		1.73131e-07		1.67261
A_52_P248013		Chsy3		chondroitin sulfate synthase 3		NM_001081328		0.00546782		1.54539		0.0416291		1.35204
A_51_P382970		Itga9		integrin alpha 9		NM_133721		0.000145119		1.54496		1.09516e-06		1.93147
A_52_P663757		Tnik		TRAF2 and NCK interacting kinase		NM_026910		0.000550802		1.54403		0.0213795		1.29659
A_51_P123047		Smc1a		structural maintenance of chromosomes 1A		NM_019710		2.25701e-07		1.54344		2.76092e-08		1.6541
A_51_P377171		Tespa1		thymocyte expressed, positive selection associated 1		NM_183264		0.00170842		1.54339		0.0493524		1.28035
A_55_P2007656		Cryab		crystallin, alpha B		NM_009964		0.0135265		1.54292		0.0382707		1.42423
A_55_P2145227		Slmap		sarcolemma associated protein		NM_032008		0.000968158		1.5425		0.0045686		1.42695
A_55_P1964638		Cxadr		coxsackie virus and adenovirus receptor		NM_001025192		0.0252826		1.54247		0.383592		1.17128
A_51_P441286		Ttc5		tetratricopeptide repeat domain 5		NM_177625		0.00718445		1.5412		0.000758688		1.7853
A_55_P2125229		Arhgef2		rho/rac guanine nucleotide exchange factor		NM_001198911		7.76403e-05		1.54083		3.80234e-06		1.75007
A_52_P584293		Atrnl1		attractin like 1		NM_181415		2.42096e-05		1.53916		1.94123e-05		1.55198
A_52_P672689		Btc		betacellulin, epidermal growth factor family member		NM_007568		0.00609761		1.53851		0.00190761		1.6565
A_51_P422540		Paqr8		progestin and adipoQ receptor family member VIII		NM_028829		0.00298811		1.53842		0.0111165		1.42557
A_55_P2149107		BC055324		cDNA sequence BC055324		NM_201364		0.00328197		1.53694		0.000582949		1.69882
A_51_P388801		Tbcc		tubulin-specific chaperone C		NM_178385		5.72886e-08		1.53671		4.86023e-10		1.80616
A_51_P213334		Hdac11		histone deacetylase 11		NM_144919		2.69957e-05		1.5367		7.65158e-07		1.77215
A_55_P2142064		Synj2		synaptojanin 2		NM_001113351		0.00746944		1.53602		0.0101738		1.50482
A_51_P184728		Cnksr3		Cnksr family member 3		NM_172546		0.000635515		1.53573		0.000269687		1.59995
A_55_P2112205		Cep110		protein 110 [Source:MGI Symbol;Acc:MGI:1889576] [ENSMUST00000123884]		ENSMUST00000123884		0.0125628		1.53445		0.00570785		1.6242
A_55_P2091616		Krt222		keratin 222		NM_172946		0.0132925		1.53349		0.0817525		1.33152
A_52_P474089		Capn6		calpain 6		NM_007603		0.00119369		1.53327		0.000394325		1.62217
A_51_P315734		Pax3		paired box gene 3		NM_008781		0.0386103		1.53318		0.00525161		1.84006
A_66_P111658		Edar		ectodysplasin-A receptor		NM_010100		0.00125362		1.53316		5.26618e-05		1.80807
A_52_P131458		Ttc39b		tetratricopeptide repeat domain 39B		NM_027238		0.00438077		1.53166		0.0696194		1.28595
A_51_P160372		Wbp1		WW domain binding protein 1		NM_016757		3.1983e-07		1.53001		6.07814e-08		1.61417
A_52_P500979		Pcsk1		proprotein convertase subtilisin/kexin type 1		NM_013628		0.00330235		1.52717		0.668067		0.947299
A_51_P427476		Mxra8		matrix-remodelling associated 8		NM_024263		0.00146413		1.52714		0.000189963		1.69777
A_55_P2042823		Sh3bp2		SH3-domain binding protein 2		NM_001145859		7.15312e-05		1.52637		1.76925e-05		1.61406
A_52_P391983		Nt5c2		5'-nucleotidase, cytosolic II		NM_029810		0.000364488		1.52608		0.00317204		1.38744
A_55_P2062255		Syne3		spectrin repeat containing, nuclear envelope family member 3		NM_001042699		0.000719735		1.52483		0.114222		1.18617
A_51_P259902		Arl6ip5		ADP-ribosylation factor-like 6 interacting protein 5		NM_022992		2.10793e-06		1.52401		3.7951e-06		1.4953
A_55_P2029498		Osbpl1a		oxysterol binding protein-like 1A		NM_001252493		2.5944e-05		1.52396		2.74582e-05		1.52079
A_55_P1997225		Agap2		ArfGAP with GTPase domain, ankyrin repeat and PH domain 2		NM_001033263		0.0011056		1.52323		0.00574856		1.40376
A_55_P2020338		Scml4		sex comb on midleg-like 4		NM_172938		0.00192491		1.52318		0.00221573		1.5119
A_55_P2146384		Filip1		filamin A interacting protein 1		NM_001081243		2.51301e-05		1.5231		1.62588e-07		1.86592
A_52_P459276		Ift81		intraflagellar transport 81		NM_009879		0.00673482		1.52298		0.0819252		1.28699
A_52_P664404		Zfp286		zinc finger protein 286		NM_138949		0.0014276		1.52184		2.83376e-05		1.86775
A_55_P2022793		Trpc1		transient receptor potential cation channel, subfamily C, member 1		NM_011643		0.0126818		1.52111		0.0920644		1.30849
A_51_P403636		Smad7		SMAD family member 7		NM_001042660		0.0154746		1.51926		0.258		1.19958
A_66_P109436		Ttc25		tetratricopeptide repeat domain 25		NM_028918		0.00746077		1.51849		0.0982016		1.27228
A_51_P208922		Stc2		stanniocalcin 2		NM_011491		0.0012703		1.51827		0.000369903		1.61506
A_51_P468260		S100b		S100 protein, beta polypeptide, neural		NM_009115		0.000195102		1.51792		0.0115762		1.28397
A_66_P110167		Trim38		tripartite motif-containing 38		NM_001029935		0.00688468		1.51567		0.0059011		1.53048
A_52_P525183		Acot2		acyl-CoA thioesterase 2		NM_134188		0.0162436		1.51478		0.0246472		1.46784
A_66_P131754		Vwa5a		von Willebrand factor A domain containing 5A		NM_172767		3.11131e-05		1.51329		2.82817e-07		1.82438
A_51_P361220		Fzd4		frizzled homolog 4		NM_008055		0.000122051		1.5124		0.00056319		1.42441
A_55_P2170309		Ppfibp2		PTPRF interacting protein, binding protein 2		NM_008905		0.00219602		1.51227		0.00690388		1.42299
A_52_P441974		Evc2		Ellis van Creveld syndrome 2		NM_145920		0.00850953		1.51206		0.0059539		1.54755
A_55_P2033084		Zdhhc20		zinc finger, DHHC domain containing 20		NM_029492		0.00242976		1.51115		0.00568596		1.44374
A_52_P144818		Ppp1r1a		protein phosphatase 1, regulatory		NM_021391		0.00057461		1.51092		0.00217128		1.42306
A_52_P547491		Lurap1		leucine rich adaptor protein 1		NM_026547		1.28252e-05		1.50985		3.50117e-06		1.58088
A_51_P216593		Wfs1		Wolfram syndrome 1 homolog		NM_011716		0.0278507		1.50953		0.346994		1.18018
A_55_P2143085		Fsbp		fibrinogen silencer binding protein		NM_001256142		0.0380286		1.50941		0.014436		1.64627
A_51_P432794		Fam115c		family with sequence similarity 115, member C		NM_146174		0.00120119		1.50871		0.000207443		1.64488
A_51_P334789		Nudt16		nudix		NM_029385		3.10584e-05		1.50844		7.43974e-07		1.74265
A_52_P134228		Lsm11		U7 snRNP-specific Sm-like protein LSM11		NM_028185		0.00636525		1.5081		0.00843053		1.48215
A_52_P290221		Zfp182		zinc finger protein 182		NM_001111076		0.000832921		1.50793		0.000228285		1.60284
A_55_P1982902		Tceal3		transcription elongation factor A		NM_001029978		0.04447		1.50749		0.180924		1.30204
A_51_P476018		Sox7		SRY-box containing gene 7		NM_011446		0.0032012		1.50745		0.0657417		1.26555
A_51_P331207		Tmem218		transmembrane protein 218		NM_025464		1.40289e-05		1.50691		2.17827e-05		1.48432
A_51_P122425		Ctf1		cardiotrophin 1		NM_007795		1.28121e-07		1.50604		1.35282e-09		1.74716
A_51_P155196		Abtb2		ankyrin repeat and BTB		NM_178890		0.00491185		1.50588		0.748677		1.04215
A_51_P139030		Slc38a3		solute carrier family 38, member 3		NM_023805		0.0337988		1.50523		0.525263		1.12179
A_52_P647740		Klhl41		kelch-like 41		NM_001081087		3.70202e-06		1.50459		3.93602e-07		1.62353
A_55_P1991906		Acadvl		acyl-Coenzyme A dehydrogenase, very long chain		NM_017366		0.00101592		1.50335		0.00467589		1.39824
A_51_P253547		Ctsl		cathepsin L		NM_009984		3.40333e-07		1.50319		4.38155e-08		1.60262
A_51_P379478		Nckap5		NCK-associated protein 5		NM_172484		0.0365038		1.50243		0.0219687		1.57164
A_55_P1975400		Flnc		filamin C, gamma		NM_001081185		0.00177097		1.50155		0.00166641		1.50617
A_52_P517896		Man2c1		mannosidase, alpha, class 2C, member 1		NM_028636		4.62234e-06		1.50074		4.35406e-07		1.62668
A_55_P2018492		Pgap3		post-GPI attachment to proteins 3		NM_001033537		0.00143592		1.50071		0.000487574		1.58283
A_55_P1998761		Adck4		aarF domain containing kinase 4		NM_133770		1.21016e-06		1.50022		1.20107e-07		1.61707
A_52_P409731		Scamp5		secretory carrier membrane protein 5		NM_020270		0.00111535		1.49979		0.000109885		1.67763
A_51_P213691		Scnn1a		sodium channel, nonvoltage-gated 1 alpha		NM_011324		0.0305254		1.49869		0.000362936		2.1384
A_66_P113487		Pacsin2		protein kinase C and casein kinase substrate in neurons 2		NM_011862		1.88814e-05		1.49843		1.26354e-05		1.51957
A_51_P360918		Ehd3		EH-domain containing 3		NM_020578		2.12674e-05		1.49793		1.71548e-07		1.80073
A_51_P479132		Zcchc3		zinc finger, CCHC domain containing 3		NM_175126		0.00311634		1.49789		0.000959234		1.59639
A_55_P2059640		Abhd14b		abhydrolase domain containing 14b		NM_029631		2.23282e-06		1.49681		1.02715e-07		1.6596
A_52_P50287		Bend7		BEN domain containing 7		NM_178663		0.0132755		1.4966		0.126702		1.26407
A_52_P60353		Greb1l		growth regulation by estrogen in breast cancer-like		NM_001083628		0.0351682		1.49615		0.032204		1.50779
A_55_P2027087		Plcl1		phospholipase C-like 1		NM_001114663		0.000318133		1.4959		0.00215953		1.38189
A_52_P574274		Spatc1		spermatogenesis and centriole associated 1		NM_028852		0.021021		1.49563		0.0154889		1.53093
A_52_P228005		Ipmk		yphosphate multikinase [Source:MGI Symbol;Acc:MGI:1916968] [ENSMUST00000118381]		ENSMUST00000118381		0.0240329		1.49511		0.0523038		1.40322

## Sheet: Sheet 2  downregulated
Supplemental Table 1
Probe ID		Gene Symbol		Gene Description		Ref Seq		p-value		Fold Change AR113Q-NCD/CTR-NCD		p-value		Fold Change AR113Q-HFD/CTR-NCD
A_51_P210286		Cacng1		calcium channel voltage-dependent gamma subunit 1		NM_007582		0.000318482		0.602752		0.0030584		0.678014
A_52_P31510		Pdx1		pancreatic and duodenal homeobox 1		NM_008814		0.0118855		0.602287		0.0109079		0.597896
A_51_P275101		Chst11		carbohydrate sulfotransferase 11		NM_021439		0.00032881		0.601691		9.54287e-05		0.563131
A_55_P1966615		Actr3b		ARP3 actin-related protein 3B		NM_001004365		7.35138e-06		0.601258		1.59684e-05		0.620702
A_55_P2163363		Clec2f		C-type lectin domain family 2 member f		NM_001277202		0.0184261		0.600977		0.0023071		0.497004
A_55_P2101751		Det1		de-etiolated homolog 1		NM_029585		2.51594e-08		0.600282		7.92171e-09		0.575776
A_55_P1971674		Golga7b		golgi autoantigen golgin subfamily a 7B		NM_001141983		0.000160408		0.600211		0.00033124		0.622263
A_51_P109428		Bhlhe23		basic helix-loop-helix family		ENSMUST00000061098		0.0350286		0.600163		0.0539867		0.630397
A_52_P663742		Ganc		glucosidase alpha; neutral C		NM_172672		6.3028e-07		0.600138		6.79026e-06		0.654118
A_51_P205106		Mlf1		myeloid leukemia factor 1		NM_010801		2.18685e-06		0.599502		2.27596e-07		0.545487
A_55_P2125346		Gjd4		gap junction protein delta 4		NM_153086		0.0217598		0.59937		0.0527263		0.655714
A_51_P242687		Otog		otogelin		NM_013624		0.000607526		0.59933		0.000381157		0.583715
A_55_P2031177		Ccdc6		coiled-coil domain containing 6		NM_001111121		7.01688e-08		0.598514		3.81045e-08		0.585299
A_51_P359046		Slurp1		secreted Ly6/Plaur domain containing 1		NM_020519		0.0149291		0.598483		0.35395		0.83466
A_55_P2127795		Fbxo17		F-box protein 17		NM_015796		1.13064e-06		0.597312		0.000244237		0.723156
A_51_P451176		Bhlhe41		basic helix-loop-helix family member e41		NM_024469		5.32219e-06		0.596403		3.3206e-05		0.64212
A_55_P2269497		Pdp1		pyruvate dehyrogenase phosphatase catalytic subunit 1		NM_001098230		7.4454e-06		0.596046		2.10787e-05		0.622396
A_55_P2178152		Ccsap		centriole cilia and spindle associated protein		NM_028536		0.0165486		0.595153		0.0821349		0.697167
A_55_P1954820		D1Ertd622e		DNA segment Chr 1 ERATO Doi 622 expressed		NM_133825		2.65278e-05		0.594705		0.000334403		0.664556
A_55_P1966685		Kbtbd13		kelch repeat and BTB		NM_028974		0.000133492		0.593854		1.85378e-06		0.471727
A_55_P2143282		Nkd2		naked cuticle 2 homolog		NM_028186		2.35217e-06		0.593482		4.66068e-07		0.554412
A_55_P2068907		Atp7b		ATPase Cu++ transporting beta polypeptide		NM_007511		0.00157997		0.59324		0.000334191		0.536848
A_55_P2161858		Pdlim7		PDZ and LIM domain 7		NM_001114088		9.83479e-06		0.593163		1.29024e-06		0.541378
A_55_P2099627		Lrrc51		leucine rich repeat containing 51		NM_027053		0.000118214		0.593024		0.000240633		0.614371
A_55_P2016024		Kif3c		kinesin family member 3C		NM_008445		4.62979e-06		0.592312		3.64064e-05		0.643859
A_55_P2178207		Abcc8		ATP-binding cassette sub-family C		NM_011510		0.000148103		0.591826		0.0710949		0.812119
A_52_P867058		Kcnc1		potassium voltage gated channel Shaw-related subfamily member 1		NM_001112739		0.000279548		0.591444		3.18173e-05		0.524516
A_55_P1973362		Kcnj12		potassium inwardly-rectifying channel subfamily J member 12		NM_010603		8.46985e-06		0.591071		1.0021e-05		0.595375
A_51_P155501		Alg3		asparagine-linked glycosylation 3		NM_145939		1.07092e-09		0.59096		1.20161e-10		0.545776
A_55_P2011573		F2rl3		coagulation factor II		NM_007975		1.20465e-05		0.590647		2.39941e-05		0.608644
A_55_P2139256		Rps6ka1		ribosomal protein S6 kinase polypeptide 1		NM_009097		3.89379e-05		0.589911		1.01731e-05		0.553042
A_51_P471619		Actl7b		actin-like 7b		NM_025271		0.00172194		0.589199		0.00183373		0.591632
A_55_P2024416		Gpr15		G protein-coupled receptor 15		NM_001162955		0.00749456		0.588987		0.013811		0.619399
A_52_P29151		Ankrd44		ankyrin repeat domain 44		NM_001081433		4.08148e-06		0.588986		1.44401e-05		0.620476
A_52_P244637		Fam65b		family with sequence similarity 65 member B		NM_001080381		1.06789e-05		0.587543		2.81889e-05		0.612901
A_52_P30451		Ppp1r3c		protein phosphatase 1 regulatory		NM_016854		0.000983157		0.587166		0.00039687		0.555046
A_55_P2013475		Tcam1		testicular cell adhesion molecule 1		NM_029467		0.000687811		0.5861		0.0125436		0.697347
A_51_P364657		Rnf32		ring finger protein 32		NM_021470		0.000831707		0.584785		0.166316		0.825563
A_55_P2048441		Syt3		synaptotagmin III		NM_016663		9.70016e-05		0.58469		0.000226106		0.610112
A_51_P275123		Psd3		pleckstrin and Sec7 domain containing 3		NM_030263		1.93002e-05		0.583583		0.000269782		0.656237
A_55_P1973203		Cldn17		claudin 17		NM_181490		1.43608e-06		0.583215		4.20189e-06		0.609072
A_55_P2277970		Dnah1		dynein axonemal heavy chain 1		NM_001033668		0.0226651		0.582908		0.192047		0.74628
A_55_P1966874		Rtbdn		retbindin		NM_144929		0.00216938		0.582522		0.00110452		0.556045
A_52_P126266		Prkab2		protein kinase AMP-activated beta 2 non-catalytic subunit		NM_182997		1.40402e-05		0.581676		3.49047e-05		0.606022
A_51_P235726		Icam4		intercellular adhesion molecule 4 Landsteiner-Wiener blood group		NM_023892		1.35499e-05		0.581522		0.000115974		0.639346
A_52_P451574		Xpr1		xenotropic and polytropic retrovirus receptor 1		NM_011273		6.53801e-05		0.580636		0.000278671		0.623587
A_51_P379409		Cuedc1		CUE domain containing 1		NM_198013		2.40504e-06		0.580546		1.02526e-07		0.503066
A_52_P600946		Ccdc88c		coiled-coil domain containing 88C		NM_026681		2.75408e-06		0.580363		4.67044e-06		0.593458
A_55_P2040583		Map6d1		MAP6 domain containing 1		NM_198599		7.77933e-05		0.578928		2.81318e-05		0.549292
A_52_P385584		Hoxd9		homeobox D9		NM_013555		0.0144708		0.578573		0.346399		0.823086
A_55_P2102185		Slc25a2		solute carrier family 25		NM_001159275		0.00151697		0.577375		0.00625167		0.635047
A_52_P417859		Gid4		GID complex subunit 4 VID24 homolog		NM_025757		9.70471e-07		0.575989		3.56269e-07		0.551929
A_51_P318830		Syt10		synaptotagmin X		NM_018803		0.00211776		0.575782		0.0268862		0.69104
A_51_P293339		Tob1		transducer of ErbB-2.1		NM_009427		3.15237e-06		0.574413		2.3305e-07		0.509342
A_66_P108965		Smpdl3b		sphingomyelin phosphodiesterase acid-like 3B		NM_133888		2.71267e-05		0.574186		1.80327e-05		0.562864
A_55_P1999349		Nudt4		nudix		NM_027722		2.3089e-07		0.574104		8.39617e-08		0.550732
A_55_P2011026		Zfp296		zinc finger protein 296		NM_022409		5.82344e-05		0.574096		0.000212394		0.612415
A_65_P11773		Adi1		acireductone dioxygenase 1		NM_134052		1.95152e-08		0.573197		2.83237e-08		0.581301
A_55_P2009213		Pde7a		phosphodiesterase 7A		NM_001122759		0.000882152		0.572576		0.000128651		0.505488
A_55_P2127204		Amigo1		adhesion molecule with Ig like domain 1		NM_146137		1.61175e-06		0.571816		1.24446e-05		0.622192
A_51_P366680		Fate1		fetal and adult testis expressed 1		NR_003243		0.00783678		0.571508		0.00928108		0.579997
A_55_P2283207		Maz		MYC-associated zinc finger protein		NM_010772		5.25448e-06		0.571288		3.56806e-05		0.621066
A_55_P2163744		Jph1		junctophilin 1		NM_020604		7.75604e-07		0.571		2.14325e-06		0.595383
A_52_P411331		Vac14		Vac14 homolog		NM_146216		3.99504e-05		0.570671		0.000451654		0.642105
A_55_P2056496		Tk1		thymidine kinase 1		NM_009387		5.31155e-06		0.569103		5.82261e-05		0.631735
A_51_P442097		Slc41a3		solute carrier family 41 member 3		NM_027868		1.03587e-06		0.568937		3.37979e-08		0.485876
A_51_P329928		Phlda3		pleckstrin homology-like domain family A member 3		NM_013750		1.07972e-06		0.568524		1.01683e-06		0.567063
A_52_P53019		Rhbdl3		rhomboid veinlet-like 3		NM_139228		6.97967e-05		0.568362		0.000181642		0.597153
A_55_P1956497		Serpinf2		serine		NM_008878		0.00799059		0.568275		0.00256804		0.514699
A_55_P2078116		Rps6kc1		ens|ribosomal protein S6 kinase polypeptide 1 [Source:MGI Symbol;Acc:MGI:2443419] [ENSMUST00000159624]		ENSMUST00000159624		0.00837347		0.566784		0.00088773		0.465213
A_55_P2083481		Lpin1		lipin 1		NM_001130412		3.27332e-06		0.566505		5.10664e-06		0.577829
A_55_P1962693		Pla2g5		phospholipase A2 group V		NM_001122954		0.0119306		0.565713		0.0448654		0.64511
A_52_P374960		Ostn		osteocrin		NM_198112		0.00425726		0.565578		0.000273652		0.45424
A_55_P2037386		Rph3al		rabphilin 3A-like		NM_029548		0.0186715		0.565515		0.0231422		0.578592
A_55_P2005269		Col9a1		collagen type IX alpha 1		NM_007740		0.000107313		0.565489		2.5984e-06		0.456574
A_66_P140974		Cnksr1		connector enhancer of kinase suppressor of Ras 1		NM_001081047		3.10184e-06		0.564952		1.62516e-05		0.607298
A_55_P1990785		Zranb3		zinc finger RAN-binding domain containing 3		NM_027678		8.00035e-05		0.564899		0.000258527		0.600851
A_55_P2137706		Tmpo		thymopoietin		NM_001080129		1.49796e-06		0.564585		5.20897e-06		0.595491
A_55_P2084617		Fam78a		family with sequence similarity 78 member A		NM_175511		3.28742e-05		0.563624		3.39595e-05		0.564551
A_51_P130475		Wnt4		wingless-related MMTV integration site 4		NM_009523		0.000224641		0.562757		0.000110635		0.539957
A_55_P2129975		Rabgef1		RAB guanine nucleotide exchange factor		NM_019983		1.3959e-07		0.562715		3.92503e-07		0.586532
A_52_P505157		Fsd2		fibronectin type III and SPRY domain containing 2		NM_172904		2.47922e-06		0.562219		2.47295e-07		0.504236
A_65_P14325		Atl2		atlastin GTPase 2		NM_001286647		4.92603e-06		0.562158		9.68678e-06		0.5798
A_52_P127682		Dagla		diacylglycerol lipase alpha		NM_198114		0.00267301		0.562117		0.0290822		0.67635
A_51_P167971		Bace1		beta-site APP cleaving enzyme 1		NM_011792		1.41923e-05		0.561482		9.62425e-05		0.614668
A_55_P2130243		Sh3gl2		ens|SH3-domain GRB2-like 2 [Source:MGI Symbol;Acc:MGI:700009] [ENSMUST00000107189]		ENSMUST00000107189		0.0209087		0.561368		0.0102956		0.519833
A_55_P2060333		S100a5		S100 calcium binding protein A5		NM_011312		0.00585966		0.56104		0.0060453		0.562537
A_51_P503937		Calm1		calmodulin 1		NM_009790		1.41589e-05		0.559627		8.41968e-05		0.609227
A_52_P20906		Twist1		twist basic helix-loop-helix transcription factor 1		NM_011658		0.0291199		0.559085		0.151512		0.693145
A_55_P2182006		Cacng6		calcium channel voltage-dependent gamma subunit 6		NM_133183		4.09117e-08		0.557829		8.29261e-08		0.573746
A_51_P401987		Tmem37		transmembrane protein 37		NM_019432		0.000107421		0.556203		2.75731e-06		0.447934
A_51_P220993		Pfn1		profilin 1		NM_011072		2.22086e-08		0.555863		2.47012e-09		0.506314
A_51_P102518		Tmem225		transmembrane protein 225		NM_029379		0.0295473		0.555799		0.019762		0.529374
A_51_P480241		Elf3		E74-like factor 3		NM_007921		0.00870137		0.554295		0.0194363		0.598179
A_55_P1987483		Pgm2		phosphoglucomutase 2		NM_028132		6.04631e-08		0.554017		6.07495e-07		0.606461
A_52_P472923		BC021785		cDNA sequence BC021785		NM_001001489		0.0165039		0.553723		0.00749411		0.509583
A_66_P104134		Homer1		homer homolog 1		NM_147176		1.25731e-06		0.553633		1.22036e-06		0.552889
A_51_P380005		Galnt3		UDP-N-acetyl-alpha-D-galactosamine:polypeptide N-acetylgalactosaminyltransferase 3		NM_015736		0.00289297		0.553414		0.0034145		0.560664
A_55_P2185148		Mettl7a3		methyltransferase like 7A3		NM_001081471		0.000449895		0.55231		0.000287399		0.536738
A_51_P229664		Cd27		CD27 antigen		NM_001033126		3.19257e-05		0.552073		0.00020337		0.60683
A_51_P339200		Abhd16a		abhydrolase domain containing 16A		NM_178592		5.69896e-07		0.551877		2.76455e-07		0.53426
A_55_P1997756		Il6		interleukin 6		NM_031168		0.00069748		0.551643		0.000476095		0.537777
A_55_P1973583		Hpn		hepsin		NM_001110252		2.09735e-07		0.550992		4.06862e-08		0.512065
A_52_P469381		Comtd1		catechol-O-methyltransferase domain containing 1		NM_026965		9.00909e-09		0.54927		1.92666e-08		0.566062
A_55_P2140201		Dupd1		dual specificity phosphatase and pro isomerase domain containing 1		NM_001013826		9.70471e-05		0.548512		0.00823909		0.701074
A_55_P1961477		Kcnj11		potassium inwardly rectifying channel subfamily J member 11		NM_010602		1.02039e-06		0.548354		1.9279e-06		0.564234
A_55_P2106043		Bsx		brain specific homeobox		NM_178245		0.0157058		0.547418		0.0475776		0.619076
A_55_P2107542		Pde4b		gb|Mus musculus 9 days embryo whole body cDNA RIKEN full-length enriched library clone:D030072C22 product:phosphodiesterase 4B cAMP specific full insert sequence. [AK051102]		AK051102		0.000162882		0.545941		0.000766584		0.597896
A_55_P2044359		Rxrg		retinoid X receptor gamma		NM_009107		7.73571e-06		0.544406		2.01795e-06		0.508272
A_55_P2056085		Nek5		NIMA		NM_177898		3.63181e-06		0.543966		2.71696e-06		0.536353
A_51_P379660		Mllt11		myeloid/lymphoid or mixed-lineage leukemia		NM_019914		4.04585e-05		0.542552		0.000446168		0.61626
A_55_P2048937		Kif5c		kinesin family member 5C		NM_008449		0.00349079		0.542274		0.0972564		0.728287
A_55_P2054680		Olfr688		olfactory receptor 688		NM_001011533		0.0293939		0.541617		0.0029074		0.408479
A_52_P686760		Gdf11		growth differentiation factor 11		NM_010272		0.00156156		0.54078		0.0139348		0.638738
A_51_P155465		Cuzd1		CUB and zona pellucida-like domains 1		NM_008411		1.65916e-05		0.540428		1.673e-06		0.476834
A_55_P2056483		Phkg1		phosphorylase kinase gamma 1		NM_011079		0.00438503		0.540142		0.0563692		0.68097
A_51_P249848		Dsg2		desmoglein 2		NM_007883		0.000249863		0.538382		0.00504792		0.648928
A_55_P1958597		Slc27a3		solute carrier family 27		NM_011988		1.72492e-05		0.538359		8.16644e-06		0.517266
A_51_P261204		Foxi2		forkhead box I2		NM_183193		0.00791747		0.538183		0.002649		0.484748
A_55_P1960857		Sorbs2		sorbin and SH3 domain containing 2		NM_001205219		0.000508759		0.537574		0.00965707		0.655028
A_52_P565575		Arhgap20		Rho GTPase activating protein 20		NM_175535		4.98204e-05		0.536443		9.9528e-05		0.557588
A_52_P159395		Wdr70		WD repeat domain 70		NM_001081402		0.000495683		0.535297		0.00862214		0.64886
A_55_P2087923		Otud3		OTU domain containing 3		NM_028453		8.52806e-08		0.531409		6.66037e-07		0.579991
A_55_P2367235		Rbm46os		Rbm46 opposite strand transcript		NR_040381		0.0429551		0.529619		0.0613422		0.558732
A_51_P416509		Hist1h1a		histone cluster 1 H1a		NM_030609		0.00612103		0.52948		0.00610067		0.529313
A_51_P317191		Eepd1		endonuclease/exonuclease/phosphatase family domain containing 1		NM_026189		2.33874e-07		0.527047		1.00571e-08		0.450409
A_52_P151393		Fam211b		family with sequence similarity 211 member B		NM_198860		0.0233674		0.526483		0.0814908		0.620657
A_55_P2085651		Ankrd34a		ankyrin repeat domain 34A		NM_001024851		3.52682e-08		0.526108		3.74264e-08		0.527496
A_51_P318551		Nle1		notchless homolog 1		NM_145431		5.09981e-08		0.525099		1.23725e-07		0.545969
A_55_P2087622		Il4i1		interleukin 4 induced 1		NM_010215		0.000242755		0.523943		0.011641		0.67344
A_51_P292008		Gpx3		glutathione peroxidase 3		NM_008161		1.10063e-05		0.523075		1.66586e-06		0.470656
A_55_P2122604		Cbr2		carbonyl reductase 2		NM_007621		0.000436839		0.521927		0.000246973		0.501564
A_52_P475356		Sox6		SRY-box containing gene 6		NM_011445		2.04603e-07		0.521786		3.82479e-07		0.537103
A_55_P2017640		Phf7		PHD finger protein 7		NM_027949		1.25874e-06		0.521171		7.33726e-06		0.56715
A_51_P267314		Tbc1d10c		TBC1 domain family member 10c		NM_178650		2.74895e-05		0.52098		8.49949e-06		0.486633
A_55_P2027852		Ccl25		chemokine		NR_033527		3.43029e-06		0.517383		9.69823e-06		0.545624
A_55_P2119613		Prss55		protease serine 55		NM_001081063		0.00188197		0.516743		5.52727e-05		0.383907
A_55_P1962219		Prima1		proline rich membrane anchor 1		NM_133364		9.78009e-06		0.515651		2.66676e-05		0.544326
A_55_P1972555		Zfp92		zinc finger protein 92		NM_009566		6.22925e-05		0.513925		1.10257e-06		0.394754
A_55_P2149215		Camk2a		calcium/calmodulin-dependent protein kinase II alpha		NM_009792		1.13411e-06		0.512915		1.31455e-06		0.516757
A_55_P2140696		Plcd4		gb|Mus musculus adult male hypothalamus cDNA RIKEN full-length enriched library clone:A230102I21 product:phospholipase C delta 4 full insert sequence. [AK039149]		AK039149		0.0219682		0.511991		0.00420456		0.416122
A_55_P1967837		Tmem198		transmembrane protein 198		NM_177056		0.00819078		0.511633		0.00833084		0.512545
A_55_P1959228		Slc4a4		solute carrier family 4		NM_018760		3.48839e-07		0.510528		2.0053e-08		0.439333
A_55_P2044710		Asb10		ankyrin repeat and SOCS box-containing 10		NM_080444		7.64929e-08		0.509654		1.66138e-08		0.472773
A_55_P2028184		Fhl3		four and a half LIM domains 3		NM_010213		1.12013e-06		0.50848		1.03979e-07		0.447134
A_55_P2058557		Dnajb5		ens|DnaJ		ENSMUST00000084662		2.72054e-06		0.507729		5.64673e-06		0.527534
A_55_P2096224		Tsga10ip		ens|testis specific 10 interacting protein [Source:MGI Symbol;Acc:MGI:1925556] [ENSMUST00000044527]		ENSMUST00000044527		0.00365899		0.506491		0.0464741		0.647933
A_55_P2034300		Tmem40		transmembrane protein 40		NM_001168256		3.66942e-05		0.506338		0.000326818		0.575828
A_55_P2165324		Acsl3		acyl-CoA synthetase long-chain family member 3		NM_028817		0.00223726		0.504972		0.00463693		0.538318
A_51_P446106		Lrrc38		leucine rich repeat containing 38		NM_001162983		2.33025e-05		0.503847		9.03595e-06		0.475866
A_55_P2052699		Synm		synemin intermediate filament protein		NM_183312		1.79898e-07		0.502597		2.44523e-07		0.510227
A_55_P2087118		Ly6i		lymphocyte antigen 6 complex locus I		NM_020498		0.00140621		0.500179		0.00414926		0.547671
A_52_P311853		Ddit4l		DNA-damage-inducible transcript 4-like		NM_030143		0.000526615		0.499482		0.000387911		0.488064
A_55_P1973838		Slc6a9		solute carrier family 6		NM_008135		7.93859e-06		0.498717		6.08266e-05		0.558029
A_51_P502437		Cacna2d3		calcium channel voltage-dependent alpha2/delta subunit 3		NM_009785		0.000888125		0.497179		0.0113369		0.610381
A_51_P179131		Vasp		vasodilator-stimulated phosphoprotein		NM_009499		4.92105e-06		0.497153		6.00624e-06		0.502725
A_51_P129464		Scd2		stearoyl-Coenzyme A desaturase 2		NM_009128		3.023e-05		0.495522		7.36222e-08		0.326588
A_51_P279955		E330017A01Rik		RIKEN cDNA E330017A01 gene		NM_175011		0.00300688		0.493986		0.0110765		0.559138
A_51_P115715		Asb2		ankyrin repeat and SOCS box-containing 2		NM_023049		2.18002e-08		0.493294		6.97949e-09		0.466103
A_55_P2025735		Adam7		a disintegrin and metallopeptidase domain 7		NM_007402		0.00346373		0.489253		0.00184039		0.460125
A_51_P260035		Sar1b		SAR1 gene homolog B		NM_025535		2.52218e-08		0.488903		1.76452e-08		0.480319
A_66_P137911		Gadl1		glutamate decarboxylase-like 1		NM_028638		0.000502248		0.487456		0.0115178		0.621802
A_55_P2097983		H60b		histocompatibility 60b		NM_001177775		8.15468e-06		0.486799		5.28311e-05		0.541837
A_55_P2308488		Tiam1		T cell lymphoma invasion and metastasis 1		NM_009384		2.43057e-05		0.485656		8.34175e-06		0.453614
A_51_P115953		Ctxn3		cortexin 3		NM_001134697		0.00116475		0.483732		0.0315684		0.645969
A_55_P2081690		Tex38		testis expressed 38		NM_029196		1.24325e-07		0.481419		1.72172e-08		0.432207
A_52_P181468		Setd8		SET domain containing		NM_030241		6.12234e-08		0.4797		5.95302e-08		0.479008
A_51_P168695		Mast4		microtubule associated serine/threonine kinase family member 4		NM_175171		2.49377e-08		0.479631		1.19661e-08		0.461875
A_51_P169714		Shc2		SHC		NM_001024539		6.09367e-06		0.478385		5.16932e-06		0.473689
A_51_P223776		Nr1d1		nuclear receptor subfamily 1 group D member 1		NM_145434		0.000207563		0.477348		1.80887e-05		0.396194
A_55_P2180406		Cdkn2aipnl		CDKN2A interacting protein N-terminal like		NM_029976		5.94359e-07		0.474442		3.15941e-06		0.518837
A_55_P2052145		Ly6g6d		lymphocyte antigen 6 complex locus G6D		NM_033478		0.000166574		0.473334		0.00321031		0.586123
A_51_P140042		Adad2		adenosine deaminase domain containing 2		NM_029428		0.0206765		0.472007		0.130314		0.626253
A_55_P2115442		Clec2d		C-type lectin domain family 2 member d		NM_053109		2.01634e-08		0.465882		3.93017e-08		0.482139
A_55_P1999790		Pkdcc		protein kinase domain containing cytoplasmic		NM_134117		6.48085e-08		0.465556		8.38201e-09		0.414903
A_55_P1957413		Lsp1		lymphocyte specific 1		NM_019391		1.14531e-07		0.465399		2.83123e-08		0.430268
A_55_P2059200		Olfr1218		olfactory receptor 1218		NM_146818		0.00220444		0.463121		0.00460491		0.498031
A_52_P497021		Spred3		sprouty-related EVH1 domain containing 3		NM_182927		6.19332e-05		0.460671		5.19732e-05		0.454946
A_51_P218653		Jph2		junctophilin 2		NM_021566		9.56896e-07		0.459691		4.12473e-08		0.37712
A_51_P158388		Cdk19		cyclin-dependent kinase 19		NM_198164		6.28166e-07		0.456783		6.82232e-06		0.521543
A_51_P385178		Mroh8		maestro heat-like repeat family member 8		NM_001039557		1.93913e-05		0.454657		0.00638792		0.657482
A_51_P337708		Ovgp1		oviductal glycoprotein 1		NM_007696		1.66971e-06		0.454611		1.63514e-05		0.519044
A_55_P2030524		Vldlr		very low density lipoprotein receptor		NM_013703		9.56006e-09		0.453175		1.05644e-09		0.400168
A_51_P431329		Car3		carbonic anhydrase 3		NM_007606		0.000118933		0.451171		0.000153601		0.46005
A_55_P2067505		Slc16a3		solute carrier family 16		NM_030696		2.04669e-08		0.45073		1.71615e-07		0.503239
A_51_P199104		Casq1		calsequestrin 1		NM_009813		1.03461e-07		0.449439		7.65211e-08		0.441769
A_55_P2150831		Cdh4		cadherin 4		NM_009867		0.00387742		0.444983		0.0196347		0.535508
A_51_P464300		Gdf1		growth differentiation factor 1		NM_008107		2.75753e-06		0.444853		1.83765e-05		0.499743
A_52_P880457		Ampd1		adenosine monophosphate deaminase 1		NM_001033303		5.29921e-09		0.442726		9.95056e-09		0.45792
A_55_P1976351		Gpcpd1		glycerophosphocholine phosphodiesterase GDE1 homolog		NM_001042672		2.83219e-07		0.439197		1.56435e-08		0.364816
A_55_P1955891		Rad51c		ens|RAD51 homolog C [Source:MGI Symbol;Acc:MGI:2150020] [ENSMUST00000067692]		ENSMUST00000067692		2.84425e-08		0.43901		1.15006e-08		0.416566
A_52_P596755		Dnph1		2'-deoxynucleoside 5'-phosphate N-hydrolase 1		NM_207161		2.78005e-05		0.437371		3.01835e-06		0.370169
A_51_P493886		Gpt2		glutamic pyruvate transaminase		NM_173866		8.64421e-07		0.435378		1.44152e-06		0.449382
A_55_P1954231		Lrtm2		leucine-rich repeats and transmembrane domains 2		NM_172492		0.00075637		0.431686		0.000934901		0.440433
A_55_P1967592		Ccnk		cyclin K		NM_009832		3.86915e-09		0.431343		4.76738e-09		0.436376
A_51_P349341		Npc1		Niemann Pick type C1		NM_008720		1.83237e-10		0.429527		3.63232e-10		0.445394
A_55_P2183955		Olfr97		olfactory receptor 97		NM_146512		0.0067075		0.429513		0.00436316		0.406639
A_52_P609120		Pdxp		pyridoxal		NM_020271		1.53011e-07		0.428824		3.44831e-08		0.390549
A_55_P2039416		Sgk1		serum/glucocorticoid regulated kinase 1		NM_001161845		5.3417e-06		0.428058		3.27145e-06		0.413811
A_55_P1985318		Kif14		kinesin family member 14		NM_001081258		0.00113173		0.426222		0.00210948		0.453723
A_55_P1958857		Nek6		NIMA		NM_001159631		5.58575e-06		0.424203		7.18391e-05		0.502523
A_51_P369762		Nmrk2		nicotinamide riboside kinase 2		NM_027120		0.000485611		0.423759		1.42081e-05		0.301645
A_52_P350950		Dennd2c		DENN/MADD domain containing 2C		NM_177857		4.37676e-06		0.422057		2.93162e-05		0.479096
A_52_P424985		Xrra1		X-ray radiation resistance associated 1		NM_001164258		0.00849628		0.421942		0.0376909		0.520035
A_55_P1972872		I830012O16Rik		RIKEN cDNA I830012O16 gene		NM_001005858		3.98267e-05		0.420548		0.00709573		0.616909
A_55_P2071300		Rnf126		ring finger protein 126		NM_144528		9.29878e-11		0.418483		1.23213e-10		0.424993
A_55_P2150757		Gzmm		granzyme M		NM_008504		1.28171e-08		0.415274		1.09865e-08		0.411463
A_55_P2153743		Slc26a6		solute carrier family 26 member 6		NM_134420		3.81134e-08		0.414475		6.41807e-08		0.427696
A_55_P1972192		Phka1		phosphorylase kinase alpha 1		NM_008832		3.64788e-08		0.414258		6.70085e-08		0.42968
A_51_P134812		Chac1		ChaC cation transport regulator 1		NM_026929		3.63784e-05		0.412331		0.000194258		0.469065
A_52_P368306		Tmem100		transmembrane protein 100		NM_026433		1.00163e-05		0.41035		8.56499e-05		0.478284
A_55_P2105944		Olfr224		olfactory receptor 224		NM_207695		6.58789e-07		0.408739		2.122e-06		0.441091
A_55_P2002557		Srebf1		sterol regulatory element binding transcription factor 1		NM_011480		9.43013e-09		0.405267		3.70797e-10		0.327101
A_55_P1980636		Aurka		aurora kinase A		NM_011497		7.69888e-06		0.404789		5.64063e-05		0.466897
A_55_P1959728		Dlgap1		discs large		NM_027712		2.00647e-06		0.404638		1.87752e-05		0.470272
A_52_P197402		Tbc1d30		TBC1 domain family member 30		NM_029057		0.000839348		0.402944		0.00768517		0.507064
A_52_P354744		Slc2a3		solute carrier family 2		NM_011401		0.000396971		0.402021		0.000515086		0.412236
A_52_P281702		Igfbp5		insulin-like growth factor binding protein 5		NM_010518		2.08982e-06		0.391245		2.46346e-06		0.395946
A_55_P2077681		Prkag3		protein kinase AMP-activated gamma 3 non-catatlytic subunit		NM_153744		1.56937e-05		0.388869		8.83708e-05		0.444991
A_51_P244633		Fscn2		fascin homolog 2 actin-bundling protein retinal		NM_172802		0.00125808		0.387359		0.00162673		0.39878
A_55_P2114118		Cadm1		cell adhesion molecule 1		NM_207675		5.67318e-06		0.387193		0.000451434		0.52989
A_55_P2000533		Polk		polymerase		NM_012048		6.55878e-11		0.381844		2.01325e-10		0.408002
A_52_P48569		Slc38a4		solute carrier family 38 member 4		NM_027052		3.79939e-06		0.379223		3.20222e-05		0.444171
A_51_P436491		Lingo3		leucine rich repeat and Ig domain containing 3		NM_001013758		3.78164e-07		0.378348		8.26291e-08		0.338178
A_55_P1974527		Ntsr2		neurotensin receptor 2		NM_008747		2.44764e-05		0.376141		4.69045e-05		0.397283
A_55_P2074631		Cpeb1		cytoplasmic polyadenylation element binding protein 1		NM_001252525		2.7144e-09		0.375633		4.71686e-08		0.446184
A_55_P1954277		Emid1		EMI domain containing 1		NM_080595		4.5138e-07		0.37283		3.14354e-07		0.363069
A_51_P167876		Tfrc		transferrin receptor		NM_011638		6.56573e-07		0.372397		3.88193e-08		0.298206
A_55_P1969982		Styx		serine/threonine/tyrosine interaction protein		NM_019637		1.43251e-08		0.369299		2.70299e-08		0.385259
A_51_P166339		Avil		advillin		NM_009635		2.96121e-09		0.368763		3.4609e-09		0.372563
A_52_P195881		Kcng4		potassium voltage-gated channel subfamily G member 4		NM_025734		4.87953e-07		0.365672		1.29926e-08		0.272712
A_55_P2047043		Mylk2		myosin light polypeptide kinase 2 skeletal muscle		NM_001081044		9.99829e-10		0.363735		1.33973e-09		0.370764
A_55_P2111141		Sorcs1		VPS10 domain receptor protein SORCS 1		NM_021377		0.000563071		0.362885		6.70159e-05		0.285287
A_51_P171200		Golm1		golgi membrane protein 1		NM_027307		2.30708e-06		0.361187		3.2134e-06		0.370745
A_55_P1953286		Tmem233		transmembrane protein 233		NM_001101546		5.50318e-07		0.354111		1.05846e-06		0.372143
A_55_P1984655		Smtnl2		smoothelin-like 2		NM_177776		1.24569e-09		0.346479		1.06078e-08		0.398757
A_52_P496202		Pcsk1n		proprotein convertase subtilisin/kexin type 1 inhibitor		NM_013892		1.04815e-09		0.338586		2.18722e-10		0.301703
A_55_P2016732		Slc30a2		solute carrier family 30		NM_001039677		1.90873e-07		0.337636		1.39689e-08		0.271666
A_52_P223333		Mib1		mindbomb homolog 1		NM_144860		1.76588e-08		0.336746		1.59935e-08		0.334273
A_55_P2035662		Aebp1		AE binding protein 1		NM_009636		5.74966e-09		0.330307		1.49884e-08		0.354006
A_55_P2060021		Otub2		OTU domain ubiquitin aldehyde binding 2		NM_001177841		1.16398e-08		0.328042		3.42452e-08		0.35511
A_55_P2035102		Odc1		gb|Mus musculus ornithine decarboxylase structural 1		BC083122		1.42437e-07		0.325659		1.12281e-06		0.381414
A_51_P157270		Plekhd1		pleckstrin homology domain containing family D		NM_001177503		0.000145012		0.325367		0.00014103		0.324377
A_51_P267278		Slc15a2		solute carrier family 15		NM_021301		0.0145196		0.324892		0.476043		0.739915
A_52_P426768		Cited4		Cbp/p300-interacting transactivator with Glu/Asp-rich carboxy-terminal domain 4		NM_019563		9.76445e-08		0.322736		1.90686e-07		0.340213
A_55_P2266679		Mettl21c		methyltransferase like 21C		NM_001013799		2.88228e-06		0.311802		6.94742e-06		0.33751
A_51_P109369		Fbxo32		F-box protein 32		NM_026346		4.09797e-08		0.308799		1.94006e-08		0.290213
A_51_P468464		Gdpd5		glycerophosphodiester phosphodiesterase domain containing 5		NM_201352		5.49649e-10		0.308607		9.96622e-11		0.269394
A_51_P273556		Fam83d		family with sequence similarity 83 member D		NM_027975		8.53847e-05		0.304809		0.00109267		0.402119
A_66_P105350		Cacna2d4		calcium channel voltage-dependent alpha 2/delta subunit 4		NM_001033382		3.57431e-08		0.292745		4.65693e-08		0.29936
A_55_P2132024		Tekt1		tektin 1		NM_001282006		1.78398e-08		0.291363		9.20114e-07		0.394356
A_51_P289889		Npnt		nephronectin		NM_033525		7.23066e-09		0.285847		9.4309e-09		0.292259
A_55_P1974947		Tmem232		transmembrane protein 232		NM_001008973		3.49487e-06		0.284869		0.000145102		0.403394
A_52_P381799		Neto2		neuropilin		NM_001081324		8.01826e-09		0.269014		4.92514e-09		0.257548
A_55_P2101830		Dgat2l6		diacylglycerol O-acyltransferase 2-like 6		NM_001114084		1.92858e-06		0.267151		5.04717e-06		0.294194
A_55_P2184123		Atp1a4		ATPase Na+/K+ transporting alpha 4 polypeptide		NM_013734		4.8215e-05		0.265856		0.000561888		0.353734
A_55_P1985835		Dnase1		deoxyribonuclease I		NM_010061		2.10863e-08		0.261492		4.61673e-07		0.340352
A_51_P152990		Grem2		gremlin 2 homolog cysteine knot superfamily		NM_011825		3.36277e-05		0.26043		8.90667e-05		0.291959
A_52_P439358		Kl		klotho		NM_013823		1.11373e-06		0.246125		1.37221e-06		0.251627
A_55_P2121956		Gck		glucokinase		NM_010292		1.75082e-06		0.244624		6.02608e-07		0.217308
A_55_P2018929		Spns2		spinster homolog 2		NM_153060		5.99594e-10		0.233702		8.68136e-10		0.241905
A_55_P2116536		Kcnf1		potassium voltage-gated channel subfamily F member 1		NM_201531		6.02316e-07		0.228748		2.44631e-06		0.265592
A_51_P491635		Ly6g6e		lymphocyte antigen 6 complex locus G6E		NM_027366		1.37622e-07		0.228369		1.36773e-05		0.354538
A_55_P2130129		Kcnab1		potassium voltage-gated channel shaker-related subfamily beta member 1		NM_010597		6.11707e-07		0.226888		1.50125e-06		0.250059
A_52_P38908		Tmem132b		transmembrane protein 132B		NM_001190352		3.3588e-08		0.224125		1.57726e-07		0.26146
A_55_P2320283		Hmga2-ps1		high mobility group AT-hook 2 pseudogene 1		NR_037996		2.35536e-07		0.219956		6.73857e-06		0.309788
A_55_P2101696		Gnat2		guanine nucleotide binding protein alpha transducing 2		NM_008141		5.51465e-10		0.219716		1.48005e-09		0.241447
A_66_P114784		Pla2g7		phospholipase A2 group VII		NM_013737		1.26652e-09		0.216223		8.07265e-09		0.258063
A_51_P316042		Card11		caspase recruitment domain family member 11		NM_175362		2.33238e-11		0.21125		8.69333e-11		0.239072
A_51_P369200		Tpx2		TPX2 microtubule-associated protein homolog		NM_028109		6.51744e-09		0.206244		9.17128e-09		0.213767
A_55_P2026728		Mylk4		myosin light chain kinase family member 4		NM_001166030		3.76739e-09		0.202146		3.33216e-09		0.19952
A_66_P110612		Odf3l2		outer dense fiber of sperm tails 3-like 2		NM_001033473		3.77492e-07		0.201913		1.90351e-06		0.242556
A_52_P348031		Syt9		synaptotagmin IX		NM_021889		6.48282e-07		0.195384		5.71122e-06		0.251715
A_55_P2008066		Itpr1		inositol 1,4,5-trisphosphate receptor 1		NM_010585		1.24935e-10		0.190286		1.31707e-10		0.191348
A_55_P2014506		Amd2		S-adenosylmethionine decarboxylase 2		NM_007444		2.49912e-09		0.189246		4.06972e-09		0.19953
A_51_P250337		Igfn1		immunoglobulin-like and fibronectin type III domain containing 1		NM_177642		1.95791e-06		0.178721		8.15871e-05		0.284546
A_51_P118400		Themis3		thymocyte selection associated family member 3		NM_028998		1.09543e-06		0.170008		1.53801e-06		0.177884
A_51_P462391		Gdap1		ganglioside-induced differentiation-associated-protein 1		NM_010267		7.61199e-09		0.134447		3.56956e-08		0.164302
A_55_P2107155		Rasd2		RASD family member 2		NM_029182		2.28542e-09		0.129529		5.37864e-09		0.144999
A_51_P283004		Tinag		tubulointerstitial nephritis antigen		NM_012033		9.19908e-07		0.129194		4.21653e-08		0.0775968
A_52_P362917		Pfkfb3		6-phosphofructo-2-kinase/fructose-2,6-biphosphatase 3		NM_133232		6.36875e-10		0.113855		5.70936e-10		0.112111
A_51_P369426		Mss51		MSS51 mitochondrial translational activator		NM_029104		1.28375e-08		0.106785		9.54707e-08		0.142701
A_51_P508259		Ppm1n		protein phosphatase Mg2+/Mn2+ dependent 1N		NM_177691		4.76259e-07		0.101111		1.54085e-06		0.122732
A_52_P207314		Htra4		HtrA serine peptidase 4		NM_001081187		5.87097e-07		0.0927931		7.8169e-07		0.0975774
A_66_P107703		Smox		spermine oxidase		NM_145533		2.29298e-13		0.0843435		2.63716e-13		0.0861316
A_55_P2083609		Dkk3		dickkopf homolog 3		NM_015814		4.01549e-07		0.0558545		1.62135e-07		0.0459042
