# Supplementary material for: Glycolytic-to-oxidative fiber-type switch and mTOR signaling activation are early-onset features of SBMA muscle modified by high-fat diet
Source: Acta Neuropathol. 2016 Mar 12;132:127–44. doi: 10.1007/s00401-016-1550-4 (PMC4911374; doi:10.1007/s00401-016-1550-4)
Supplement: Supplementary file 5 — Supplementary material 5 (XLSX 9 kb) [file 401_2016_1550_MOESM5_ESM.xlsx]

## Sheet: Table 4
	Fast isoform	Fold Change AR113Q-NCD	Fold Change AR113Q-HFD		Slow isoform	Fold Change AR113Q-NCD	Fold Change AR113Q-HFD
Myosin heavy chain	MYH4	1.01763	1.00765		MYH7	6.25857	0.767545
Myosin light chain	MYL1	1.00737	1.01415		MYL2	3.12024	1.06995
Na/K ATPase	ATP1B2	1.34205	1.71107		ATP1B1	1.50576	0.810283
Troponin T	TNNI2	1.04694	1.04032		TNNT1	5.62638	0.946912
					TNNC1	4.79306	0.823563
					TNNI1	5.51643	0.955554
Actinin	ACTN3	0.732257	0.779909		ACTN2	2.28034	1.53888
Actin	ACTA1	0.942693	0.949326		ACTC1	2.75454	2.849
Sarcoplasmic calcium channel	ATP2A1	0.673011	0.609323		ATP2A2	3.07159	1.2956
