# Supplementary material for: Glycolytic-to-oxidative fiber-type switch and mTOR signaling activation are early-onset features of SBMA muscle modified by high-fat diet
Source: Acta Neuropathol. 2016 Mar 12;132:127–44. doi: 10.1007/s00401-016-1550-4 (PMC4911374; doi:10.1007/s00401-016-1550-4)
Supplement: Supplementary file 6 — Supplementary material 6 (XLSX 13 kb) [file 401_2016_1550_MOESM6_ESM.xlsx]

## Sheet: Sheet 1 AR113Q mice
Supplemental Table 2 (AR113Q knock-in mice)
	GENE SET	SIZE	ES	NES	NOM p-val	FDR q-val	FWER p-val	RANK AT MAX
1	KEGG PEROXISOME	64	0.594179	2.22133	0	0	0	2525
2	KEGG FATTY ACID METABOLISM	31	0.68365	2.16531	0	0	0.001	1173
3	KEGG TRYPTOPHAN METABOLISM	29	0.670095	2.10486	0	0	0.003	2095
4	KEGG CITRATE CYCLE TCA CYCLE	27	0.653474	2.04203	0	0	0.003	2974
5	KEGG BUTANOATE METABOLISM	27	0.650103	1.99577	0	0	0.012	1230
6	KEGG VALINE LEUCINE AND ISOLEUCINE DEGRADATION	39	0.589527	1.98718	0	0	0.015	2095
7	KEGG PROPANOATE METABOLISM	29	0.629372	1.9804	0	0	0.016	687
8	KEGG BETA ALANINE METABOLISM	19	0.687081	1.94777	0.0018	0	0.025	687
9	KEGG GLYCEROLIPID METABOLISM	39	0.56783	1.87059	0	0.01	0.063	2311
10	KEGG NICOTINATE AND NICOTINAMIDE METABOLISM	19	0.6392	1.84517	0.0036	0.01	0.078	892
11	KEGG BIOSYNTHESIS OF UNSATURATED FATTY ACIDS	15	0.676314	1.82713	0.0053	0.01	0.095	1816
12	KEGG PYRUVATE METABOLISM	32	0.562976	1.82554	0	0.01	0.098	2298
13	KEGG ARGININE AND PROLINE METABOLISM	43	0.505097	1.7292	0.0056	0.02	0.263	629
14	KEGG HISTIDINE METABOLISM	23	0.570931	1.71038	0.0076	0.03	0.312	562
15	KEGG PHENYLALANINE METABOLISM	16	0.627644	1.6988	0.0019	0.03	0.341	629
16	KEGG P53 SIGNALING PATHWAY	54	0.452794	1.62963	0.0018	0.05	0.553	897
17	KEGG PANCREATIC CANCER	67	0.432424	1.62793	0.0036	0.05	0.558	2299
18	KEGG LYSINE DEGRADATION	41	0.466545	1.5824	0.0093	0.07	0.699	2174
19	KEGG PPAR SIGNALING PATHWAY	54	0.437389	1.56709	0.0037	0.07	0.744	1541
20	KEGG PARKINSONS DISEASE	94	0.376849	1.51924	0.007	0.1	0.876	4531
21	KEGG STARCH AND SUCROSE METABOLISM	21	-0.625238	-1.83817	0	0.1	0.102	886
22	KEGG PROTEIN EXPORT	19	-0.598326	-1.72889	0.0065	0.14	0.275	1689
23	KEGG OOCYTE MEIOSIS	83	-0.420002	-1.69144	0	0.13	0.361	1421
24	KEGG HEMATOPOIETIC CELL LINEAGE	54	-0.450974	-1.66987	0.0064	0.12	0.415	2552
25	KEGG INSULIN SIGNALING PATHWAY	120	-0.373727	-1.61299	0.0048	0.16	0.594	1421

## Sheet: Sheet 2 AR97Q mice
Supplemental Table 2 (AR97Q transgenic mice)
	GENE SET	SIZE	ES	NES	NOM p-val	FDR q-val	FWER p-val	RANK AT MAX
1	KEGG RIBOSOME	77	0.498392	1.92856	0	0.02	0.019	3151
2	KEGG EPITHELIAL CELL SIGNALING IN HELICOBACTER PYLORI INFECTION	58	0.500615	1.83773	0	0.04	0.083	2535
3	KEGG PROTEASOME	37	0.503973	1.677	0.00593472	0.19	0.432	2636
4	KEGG BUTANOATE METABOLISM	23	0.530799	1.57596	0.021645	0.2	0.794	195
5	KEGG VALINE LEUCINE AND ISOLEUCINE DEGRADATION	41	0.456929	1.54497	0.0228898	0.21	0.872	756
6	KEGG PANCREATIC CANCER	65	0.412682	1.55486	0.0133333	0.21	0.851	3026
7	KEGG TRYPTOPHAN METABOLISM	33	0.48167	1.57815	0.00865801	0.23	0.784	2188
8	KEGG SPLICEOSOME	68	0.42936	1.60522	0.00533333	0.24	0.693	3452
9	KEGG PROPANOATE METABOLISM	24	0.519363	1.58671	0.0275762	0.24	0.759	1268
10	KEGG FATTY ACID METABOLISM	32	0.499513	1.62133	0.0159652	0.25	0.626	945
11	KEGG GLYCOSYLPHOSPHATIDYLINOSITOL GPI ANCHOR BIOSYNTHESIS	17	-0.717581	-2.20437	0	0	0.001	742
12	KEGG THYROID CANCER	23	-0.466646	-1.58099	0.034384	0.19	0.557	1790
13	KEGG OLFACTORY TRANSDUCTION	25	-0.439982	-1.5331	0.0179641	0.2	0.685	1009
14	KEGG FRUCTOSE AND MANNOSE METABOLISM	29	-0.439887	-1.58826	0.028125	0.24	0.542	1334
